# Supplementary material for: Multi‐Omic Analysis Reveals Population Differentiation and Signatures of Social Evolution in Tetragonula Stingless Bees
Source: Mol Ecol. 2025 Jun 11;34(13):e17823. doi: 10.1111/mec.17823 (PMC12186725; doi:10.1111/mec.17823)
Supplement: Supplementary file 3 — Data S3. [file MEC-34-e17823-s002.xlsx]

## Sheet: README
Overview of Supplementary Tables.
Table S1	Data for samples used in population genetic analysis.
Table S2	Data for samples used in RNA-seq analysis.
Table S3	Estimated divergence times between Tetragonula populations based on absolute genomic divergence and haploid mutation rates estimated for bumble bees and honey bees.
Table S4	GO terms enriched among genes harboring at least three CDS-located highly-differentiated SNP (Fst>0.90) in each between- and within-species comparison. Contrast: focal set of genes in which term was enriched. GO.ID: GO term identifier code. Ontology: Ontology to which the term belongs (BP = Biological Process; MF = Molecular Function; CC = Cellular Component). Term: Full name of GO term. Result: …
Table S5	GO terms enriched among genes DE between males and combined workers, identified by topGO at p<0.01. GO.ID: GO term identifier code. Ontology: Ontology to which the term belongs (BP = Biological Process; MF = Molecular Function; CC = Cellular Component). Term: Full name of GO term. Result: Unadjusted enrichment p-value generated by topGO.
Table S6	GO terms enriched among genes DE between queens and males, identified by topGO at p<0.01. GO.ID: GO term identifier code. Ontology: Ontology to which the term belongs (BP = Biological Process; MF = Molecular Function; CC = Cellular Component). Term: Full name of GO term. Result: Unadjusted enrichment p-value generated by topGO.
Table S7	GO terms enriched among genes DE between queens and combined workers, identified by topGO at p<0.01. GO.ID: GO term identifier code. Ontology: Ontology to which the term belongs (BP = Biological Process; MF = Molecular Function; CC = Cellular Component). Term: Full name of GO term. Result: Unadjusted enrichment p-value generated by topGO.
Table S8	Log(2) fold-change of genes for queens vs workers in T. carbonaria and A. mellifera, including only genes with a reciprocal best BLAST hit between the two species. Gene_ID_tcarb and Gene_ID_amel: gene names in T. carbonaria and A. mellifera respectively; LFC_tcarb and LFC_amel: log(2) fold change in queens over workers in T. carbonaria and A. melliferaI respectively, as calculated using DESeq2.
Table S9	Sociogenomic metrics for each T. carbonaria gene. DEG_QvW/QvM/MvW: Differential expression status of the given gene in queens vs workers, queens vs males, and males vs workers respectively. dxy/Fst: Absolute and relative nucleotide differentiation, respectively, between T. carbonaria and T. hockingsi for the gene. Pi: Nucleotide diversity within the gene in T. carbonaria. EffectiveLength: Effecti…
Table S10	Wilcoxon statistics for sociogenomic parameters between groups of caste-biased DEGs described in Table S9, recalculated using only individuals from Southern subpopulations of T. carbonaria and T. hockingsi, and excluding individuals with significant evidence of admixture.

## Sheet: Table S1
Sample_ID	Species	Location	Region	Source	Date_collected	Latitude	Longitude
1	Tetragonula clypearis	Rossville	Far North Queensland	flower	2019-11-18	-15.7059	145.223
2	Tetragonula hockingsi	Laura	Far North Queensland	flower	2019-11-19	-15.5776	144.456
5	Tetragonula hockingsi	Mt Molloy	Far North Queensland	flower	2019-11-14	-16.6731	145.33
6	Tetragonula hockingsi	Cairns	Far North Queensland	natural nest	2019-07-19	-16.8973	145.749
7	Tetragonula hockingsi	Cairns	Far North Queensland	natural nest	2019-07-19	-16.8973	145.749
11	Tetragonula hockingsi	Koah	Far North Queensland	natural nest	2019-08-12	-16.8933	145.564
12	Tetragonula hockingsi	Walkamin	Far North Queensland	natural nest	2019-07-10	-17.1346	145.433
13	Tetragonula hockingsi	Atherton	Far North Queensland	natural nest	2019-07-19	-17.2696	145.48
19	Tetragonula hockingsi	Townsville	Far North Queensland	natural nest	2019-11-13	-19.3418	146.723
20	Tetragonula hockingsi	Townsville	Far North Queensland	natural nest	2019-08-02	-19.3252	146.739
21	Tetragonula hockingsi	Townsville	Far North Queensland	natural nest	2019-08-02	-19.3429	146.712
22	Tetragonula hockingsi	Townsville	Far North Queensland	natural nest	2019-12-01	-19.2438	146.808
23	Tetragonula hockingsi	Mackay	Central Queensland	natural nest	2019-12-06	-21.3119	149.292
24	Tetragonula hockingsi	Mackay	Central Queensland	hive	2020-01-08	-21.0664	149.157
25	Tetragonula hockingsi	Mackay	Central Queensland	hive	2019-12-13	-21.0628	149.188
26	Tetragonula hockingsi	Mackay	Central Queensland	hive	2019-11-13	-21.1506	149.182
29	Tetragonula hockingsi	Rockhampton	Central Queensland	natural nest	2020-04-03	-23.3697	150.497
30	Tetragonula hockingsi	Rockhampton	Central Queensland	hive	2019-11-23	-23.4049	150.497
36	Tetragonula hockingsi	Emerald	Central Queensland	natural nest	2019-11-11	-23.539	148.185
37	Tetragonula hockingsi	Sapphire	Central Queensland	natural nest	2019-11-18	-23.4606	147.718
40	Tetragonula hockingsi	Brisbane	Southern Queensland	hive	2019-02-01	-27.4974	152.98
41	Tetragonula hockingsi	Brisbane	Southern Queensland	hive	2019-02-01	-27.502	152.976
42	Tetragonula hockingsi	Brisbane	Southern Queensland	hive	2019-02-01	-27.502	152.976
43	Tetragonula hockingsi	Brisbane	Southern Queensland	hive	2019-02-01	-27.502	152.976
44	Tetragonula hockingsi	Brisbane	Southern Queensland	hive	2019-02-01	-27.502	152.976
45	Tetragonula hockingsi	Brisbane	Southern Queensland	hive	2019-02-01	-27.502	152.976
46	Tetragonula hockingsi	Brisbane	Southern Queensland	natural nest	2019-04-01	-27.5428	153.055
7	Tetragonula hockingsi	Brisbane	Southern Queensland	natural nest	2019-04-01	-27.5428	153.055
48	Tetragonula hockingsi	Brisbane	Southern Queensland	natural nest	2019-04-01	-27.5428	153.055
49	Tetragonula hockingsi	Brisbane	Southern Queensland	natural nest	2019-04-01	-27.5428	153.055
52	Tetragonula carbonaria	Cooktown	Far North Queensland	hive	2009-06-17	-15.4758	145.247
53	Tetragonula carbonaria	Mt. Lewis NP	Far North Queensland	flower	2019-11-14	-16.588	145.27
59	Tetragonula carbonaria	Yungaburra	Far North Queensland	hive	2019-07-10	-17.2752	145.636
60	Tetragonula carbonaria	Yungaburra	Far North Queensland	hive	2019-07-10	-17.2752	145.636
63	Tetragonula carbonaria	Yungaburra	Far North Queensland	natural nest	2019-07-10	-17.2696	145.48
66	Tetragonula carbonaria	Atherton	Far North Queensland	natural nest	2019-07-10	-17.2696	145.48
67	Tetragonula carbonaria	Atherton	Far North Queensland	flower	2019-02-02	-17.2722	145.473
69	Tetragonula carbonaria	Mount Baldy	Far North Queensland	flower	2019-02-12	-17.2766	145.451
73	Tetragonula carbonaria	Mareeba	Far North Queensland	flower	2019-02-09	-17.0136	145.425
74	Tetragonula carbonaria	Ravenshoe	Far North Queensland	flower	2019-02-05	-17.6226	145.472
75	Tetragonula carbonaria	Mackay	Central Queensland	hive	2019-12-14	-21.1649	149.173
76	Tetragonula carbonaria	Mackay	Central Queensland	hive	2019-12-06	-21.1209	149.182
77	Tetragonula carbonaria	Mackay	Central Queensland	hive	2019-12-06	-21.1209	149.182
78	Tetragonula carbonaria	Mackay	Central Queensland	hive	2019-12-13	-21.1209	149.182
79	Tetragonula carbonaria	Mt Charlton	Central Queensland	hive	2019-12-13	-20.9644	148.694
80	Tetragonula carbonaria	Eungella National Park	Central Queensland	flower	2019-01-22	-21.1983	148.514
83	Tetragonula carbonaria	Mt Perry	Southern Queensland	hive	2009-06-27	-25.1359	151.619
90	Tetragonula carbonaria	Murgon	Southern Queensland	hive	2009-06-30	-27.5184	152.499
91	Tetragonula carbonaria	Murgon	Southern Queensland	hive	2009-06-30	-27.5184	152.499
92	Tetragonula carbonaria	Murgon	Southern Queensland	hive	2009-06-30	-27.5184	152.499
97	Tetragonula carbonaria	Brisbane	Southern Queensland	hive	2019-02-01	-27.5203	152.982
98	Tetragonula carbonaria	Brisbane	Southern Queensland	hive	2019-02-01	-27.4905	152.982
99	Tetragonula carbonaria	Brisbane	Southern Queensland	natural nest	2019-04-01	-27.5428	153.055
100	Tetragonula carbonaria	Brisbane	Southern Queensland	natural nest	2019-04-01	-27.5428	153.055
106	Tetragonula carbonaria	Armidale	Northern NSW	flower	2018-12-14	-30.0791	152.637
108	Tetragonula carbonaria	Carrai	Northern NSW	flower	2018-12-21	-30.9818	152.356
110	Tetragonula carbonaria	Mount Seaview	Northern NSW	flower	2018-12-22	-31.3945	152.084
112	Tetragonula carbonaria	Kew	Northern NSW	flower	2018-12-27	-31.6363	152.721
114	Tetragonula carbonaria	Coff's Harbour	Northern NSW	flower	2018-09-01	-29.9902	153.143
115	Tetragonula carbonaria	Coff's Harbour	Northern NSW	flower	2018-09-01	-29.9902	153.143
116	Tetragonula carbonaria	Coff's Harbour	Northern NSW	flower	2018-09-01	-29.9902	153.143
117	Tetragonula carbonaria	Coff's Harbour	Northern NSW	flower	2018-09-01	-29.9902	153.143
119	Tetragonula carbonaria	Sydney	Sydney	hive	2018-11-15	-33.7557	151.116
120	Tetragonula carbonaria	Sydney	Sydney	hive	2018-11-15	-33.7246	151.142
121	Tetragonula carbonaria	Sydney	Sydney	natural nest	2018-11-15	-33.7503	151.143
122	Tetragonula carbonaria	Sydney	Sydney	natural nest	2018-11-15	-33.7539	151.109
123	Tetragonula carbonaria	Sydney	Sydney	natural nest	2018-11-15	-33.7657	151.161
124	Tetragonula carbonaria	Sydney	Sydney	natural nest	2018-11-15	-33.7323	151.128
125	Tetragonula carbonaria	Sydney	Sydney	natural nest	2018-11-15	-33.7409	151.13
126	Tetragonula carbonaria	Sydney	Sydney	natural nest	2017-04-01	-33.9238	151.146

## Sheet: Table S2
Sample_ID	Caste	Tissue
MB11	male	head
MB14	male	head
MB15	male	head
MT14	male	abdomen
MT19	male	abdomen
MT25	male	abdomen
QB22	queen	head
QB23	queen	head
QB3	queen	head
QO2	queen	abdomen
QO3	queen	abdomen
QO4	queen	abdomen
FO1	forager	abdomen
FO2	forager	abdomen
FO3	forager	abdomen
FB1	forager	head
FB2	forager	head
FB3	forager	head
NO1	within-nest worker	abdomen
NO2	within-nest worker	abdomen
NO3	within-nest worker	abdomen
NB1	within-nest worker	head
NB2	within-nest worker	head
NB3	within-nest worker	head

## Sheet: Table S3
3.6e-09	mutation rate per haploid genome in bumble bees (Liu et al. 2017)
3.4e-09	mutation rate per haploid genome in honey bees (Yang et al 2015)
Populations	dxy (pairwise divergence)	divergence time (N generations) based on 2 x hap mutation rate in bumble bees	divergence time (N generations) based on 2 x hap mutation rate in honey bees	divergence time (YEARS) assuming one generation per year (bumble bee rate)	divergence time (YEARS) assuming one generation per year (honey bee rate)
T. carbonaria (all) vs T. hockingsi (all)	0.00456	633333	670588	633333	670588
T. carbonaria (North) vs T. carbonaria (Central)	0.00361	501389	530882	501389	530882
T. carbonaria (North) vs T. carbonaria (South)	0.00359	498611	527941	498611	527941
T. carbonaria (Central) vs T. carbonaria (South)	0.00266	369444	391176	369444	391176
T. hockingsi (North) vs T. hockingsi (South)	0.00251	348611	369118	348611	369118

## Sheet: Table S4
Contrast	GO_ID	Ontology	Term	Significant	Expected	Result
T. carbonaria / T. hockingsi	GO:0007608	BP	sensory perception of smell	14	2.82	1.4e-07
T. carbonaria / T. hockingsi	GO:0002098	BP	tRNA wobble uridine modification	3	0.25	0.0012
T. carbonaria / T. hockingsi	GO:0004984	MF	olfactory receptor activity	14	3.13	9.8e-07
T. carbonaria / T. hockingsi	GO:0005549	MF	odorant binding	14	3.5	3.8e-06
T. carbonaria / T. hockingsi	GO:0005506	MF	iron ion binding	9	2.79	0.0011
T. carbonaria / T. hockingsi	GO:0016705	MF	oxidoreductase activity, acting on paired donors, with incorporation or reduction of molecular oxygen	9	3.58	0.0045
T. carbonaria / T. hockingsi	GO:0020037	MF	heme binding	8	3.02	0.0069
T. carbonaria_Central / T. carbonaria_Southern	GO:0007608	BP	sensory perception of smell	3	0.13	0.00016
T. carbonaria_Central / T. carbonaria_Southern	GO:0005549	MF	odorant binding	4	0.12	2.2e-06
T. carbonaria_Central / T. carbonaria_Southern	GO:0004984	MF	olfactory receptor activity	3	0.11	0.00011
T. carbonaria_Northern / T. carbonaria_Southern	GO:0007608	BP	sensory perception of smell	4	0.54	0.0018
T. carbonaria_Northern / T. carbonaria_Southern	GO:0006629	BP	lipid metabolic process	4	0.84	0.0027
T. carbonaria_Northern / T. carbonaria_Southern	GO:0016459	CC	myosin complex	2	0.12	0.0058
T. carbonaria_Northern / T. carbonaria_Southern	GO:0004984	MF	olfactory receptor activity	4	0.48	0.00092
T. carbonaria_Northern / T. carbonaria_Southern	GO:0005549	MF	odorant binding	4	0.54	0.0014
T. carbonaria_Northern / T. carbonaria_Southern	GO:0003774	MF	cytoskeletal motor activity	4	0.34	0.0024
T. carbonaria_Central /T. carbonaria_Northern	GO:0006869	BP	lipid transport	2	0.09	0.0035
T. carbonaria_Central /T. carbonaria_Northern	GO:0006629	BP	lipid metabolic process	4	0.4	0.0044
T. carbonaria_Central /T. carbonaria_Northern	GO:0080019	MF	alcohol-forming very long-chain fatty acyl-CoA reductase activity	2	0.05	0.001

## Sheet: Table S5
GO_ID	Ontology	Term	Significant	Expected	Result
GO:0006412	BP	translation	121	75.21	4.3e-16
GO:0045892	BP	negative regulation of transcription, DNA-templated	12	6.39	0.0069
GO:0005840	CC	ribosome	93	48.2	3.1e-12
GO:0015934	CC	large ribosomal subunit	13	5.48	9e-05
GO:0098796	CC	membrane protein complex	63	50.02	0.00036
GO:0140534	CC	endoplasmic reticulum protein-containing complex	13	6.94	0.0046
GO:0016592	CC	mediator complex	15	8.76	0.0083
GO:0015935	CC	small ribosomal subunit	12	6.57	0.0089
GO:0003735	MF	structural constituent of ribosome	95	44.95	2.7e-19
GO:0003712	MF	transcription coregulator activity	26	13.96	0.0022

## Sheet: Table S6
GO_ID	Ontology	Term	Significant	Expected	Result
GO:0006260	BP	DNA replication	44	26.16	4.6e-05
GO:0006364	BP	rRNA processing	23	13.85	0.00024
GO:0140694	BP	non-membrane-bounded organelle assembly	14	7.69	0.00067
GO:0006261	BP	DNA-templated DNA replication	18	10.77	0.0011
GO:1902600	BP	proton transmembrane transport	15	8.72	0.0016
GO:0042254	BP	ribosome biogenesis	40	24.11	0.0017
GO:0022402	BP	cell cycle process	45	31.8	0.0024
GO:0072594	BP	establishment of protein localization to organelle	22	16.41	0.0031
GO:0031327	BP	negative regulation of cellular biosynthetic process	21	13.34	0.0047
GO:0006913	BP	nucleocytoplasmic transport	21	16.41	0.0083
GO:0006457	BP	protein folding	32	23.6	0.0089
GO:0010558	BP	negative regulation of macromolecule biosynthetic process	20	12.82	0.0092
GO:0010564	BP	regulation of cell cycle process	20	15.9	0.0093
GO:0005634	CC	nucleus	263	234.04	0.0037
GO:1990904	CC	ribonucleoprotein complex	42	41.45	0.0038
GO:0005524	MF	ATP binding	363	319.69	0.00014
GO:0004386	MF	helicase activity	50	34.44	0.0019
GO:0008408	MF	3'-5' exonuclease activity	12	6.68	0.0023
GO:0015078	MF	proton transmembrane transporter activity	26	17.99	0.0048
GO:0003678	MF	DNA helicase activity	12	7.2	0.0085

## Sheet: Table S7
GO_ID	Ontology	Term	Significant	Expected	Result
GO:0006913	BP	nucleocytoplasmic transport	23	18.64	0.0008
GO:0006886	BP	intracellular protein transport	75	60.74	0.0015
GO:0016570	BP	histone modification	23	19.25	0.0037
GO:0006364	BP	rRNA processing	23	16.24	0.0047
GO:0051276	BP	chromosome organization	55	43.9	0.006
GO:0006418	BP	tRNA aminoacylation for protein translation	29	21.65	0.0076
GO:0005643	CC	nuclear pore	12	7.37	0.0028
GO:0005874	CC	microtubule	17	11.66	0.0074
GO:0005524	MF	ATP binding	408	376.41	0.0033
GO:0019829	MF	ATPase-coupled cation transmembrane transporter activity	11	6.66	0.004
GO:0004812	MF	aminoacyl-tRNA ligase activity	30	22.39	0.0064

## Sheet: Table S8
Gene_ID_tcarb	Gene_ID_amel	LFC_tcarb	LFC_amel
TetragonulaCarbonaria_020477	5-HT1	0.65104	2.17342
TetragonulaCarbonaria_000980	5-HT2alpha	-0.606121	0.804409
TetragonulaCarbonaria_023067	5-ht7	0.38603	1.98942
TetragonulaCarbonaria_007798	A4	1.7073	0.496143
TetragonulaCarbonaria_012000	ACSF2	2.16964	0.900904
TetragonulaCarbonaria_001746	AChE-2	-1.42321	2.13813
TetragonulaCarbonaria_023167	AGLU2	-2.16221	-0.612737
TetragonulaCarbonaria_001755	ATP5G2	-0.756872	-0.907785
TetragonulaCarbonaria_023517	Abscam	-2.1729	-0.618399
TetragonulaCarbonaria_016517	Ac3	-1.41739	-0.135081
TetragonulaCarbonaria_004306	Acph-1	-3.68275	-1.73264
TetragonulaCarbonaria_021777	Adar	-0.428031	2.62762
TetragonulaCarbonaria_012969	Adk1	-0.668751	-1.23625
TetragonulaCarbonaria_000801	Akhr	-1.07367	2.1649
TetragonulaCarbonaria_019750	Amel_8916	2.71162	-1.01732
TetragonulaCarbonaria_002667	Amih	-0.22297	-0.724451
TetragonulaCarbonaria_013992	Ant	-0.745868	-0.477271
TetragonulaCarbonaria_003729	Antp	2.29938	0.558128
TetragonulaCarbonaria_011583	Apd-2	-6.8705	-8.33019
TetragonulaCarbonaria_003949	Apid1	0.994612	5.87799
TetragonulaCarbonaria_021167	Argk	-1.14259	-0.893624
TetragonulaCarbonaria_013538	Arp1	-0.281473	0.646233
TetragonulaCarbonaria_001377	B-gluc1	1.03081	1.54759
TetragonulaCarbonaria_004662	BBIP1	-1.288	-1.37838
TetragonulaCarbonaria_006976	Blop	-3.70539	2.20453
TetragonulaCarbonaria_020236	Br-c	1.36228	0.989043
TetragonulaCarbonaria_018204	Brd7	0.269442	1.33471
TetragonulaCarbonaria_023291	Burs	-1.1267	0.769877
TetragonulaCarbonaria_006533	C1q-VP	0.247693	1.04204
TetragonulaCarbonaria_021538	CPF1	-2.5349	-0.469287
TetragonulaCarbonaria_021539	CPF2	0.691645	-3.73976
TetragonulaCarbonaria_001224	CPR11	-5.19595	-3.50375
TetragonulaCarbonaria_023116	CPR12	-2.69503	1.31835
TetragonulaCarbonaria_023117	CPR13	NA	2.73358
TetragonulaCarbonaria_009348	CPR14	-4.3336	-0.196648
TetragonulaCarbonaria_009343	CPR17	-0.480627	-3.88307
TetragonulaCarbonaria_010874	CPR19	-2.90199	-8.71328
TetragonulaCarbonaria_009345	CPR21	-7.06728	0.16976
TetragonulaCarbonaria_010890	CPR27	-2.84728	-6.52381
TetragonulaCarbonaria_023114	CPR28	-2.1062	-1.15287
TetragonulaCarbonaria_009555	CPR3	0.324939	6.02155
TetragonulaCarbonaria_009556	CPR4	2.32062	-0.431163
TetragonulaCarbonaria_005151	CPR5	0.362087	-2.63761
TetragonulaCarbonaria_002526	CPR6	-1.6067	-7.74108
TetragonulaCarbonaria_007743	CSP2	-3.7463	-1.76922
TetragonulaCarbonaria_019297	CSP4	0.753872	-0.333322
TetragonulaCarbonaria_015856	CSP6	-2.62806	2.84773
TetragonulaCarbonaria_001775	CTL5	-2.66178	0.17829
TetragonulaCarbonaria_006724	CUTA	-0.746115	0.698514
TetragonulaCarbonaria_004855	CYP6AQ1	-4.92427	-1.36273
TetragonulaCarbonaria_014306	Cac	2.07926	0.76354
TetragonulaCarbonaria_007685	Calpb	-0.3258	0.414118
TetragonulaCarbonaria_011457	Camkii	0.64661	1.23413
TetragonulaCarbonaria_023491	Cat	0.961515	-0.457092
TetragonulaCarbonaria_007153	Cbs	1.1352	0.00313691
TetragonulaCarbonaria_008610	Cdc37	0.377642	1.10119
TetragonulaCarbonaria_022537	Cdk5	-1.02002	1.28486
TetragonulaCarbonaria_019131	Chmp1	-0.198867	-0.259171
TetragonulaCarbonaria_018241	Coq7	-1.84054	0.0525266
TetragonulaCarbonaria_001067	Cox6b1	-1.84613	0.459199
TetragonulaCarbonaria_023052	Cox6c	-2.11338	0.116878
TetragonulaCarbonaria_015490	Cpap3-b	-2.26926	-1.49277
TetragonulaCarbonaria_015551	Cpap3-c	-1.01855	-0.168454
TetragonulaCarbonaria_015559	Cpap3-d	-0.320723	-0.311906
TetragonulaCarbonaria_018085	Cry2	-0.536525	-1.87078
TetragonulaCarbonaria_004777	Cryl1	0.863361	-0.0629487
TetragonulaCarbonaria_010570	Crzr	-4.70913	-0.855249
TetragonulaCarbonaria_019502	Cyp314a1	1.75029	2.36313
TetragonulaCarbonaria_003609	Cyp4g11	2.12891	-1.01046
TetragonulaCarbonaria_020037	Cyp6as5	-2.54133	-0.0312859
TetragonulaCarbonaria_003868	CytC	-2.06951	-1.13975
TetragonulaCarbonaria_017781	DHRS4	0.723245	-0.553979
TetragonulaCarbonaria_000052	Dat	1.23389	1.86021
TetragonulaCarbonaria_019736	Dcr-1	0.100238	-0.868086
TetragonulaCarbonaria_023494	Def1	0.764578	-0.387591
TetragonulaCarbonaria_015694	Def2	-3.22407	-0.0378114
TetragonulaCarbonaria_011912	Dl	-0.603229	-0.657745
TetragonulaCarbonaria_020699	Dll	-0.792042	1.12719
TetragonulaCarbonaria_009110	Dnmt3	2.77526	1.22474
TetragonulaCarbonaria_021620	Dop1	-2.71834	3.62706
TetragonulaCarbonaria_021769	DopR2	-2.71287	0.772361
TetragonulaCarbonaria_011863	Dscam	-1.06229	0.0469631
TetragonulaCarbonaria_019385	Dsx	-1.65391	-0.603093
TetragonulaCarbonaria_014396	E74	-1.14497	0.330568
TetragonulaCarbonaria_021445	E75	-0.5748	-0.128435
TetragonulaCarbonaria_019699	EF1a-F2	0.954841	1.06874
TetragonulaCarbonaria_008237	Eaat-2	-2.76038	-2.58576
TetragonulaCarbonaria_002136	Ecr	-0.0789331	0.58333
TetragonulaCarbonaria_004875	Ef-1a-f1	-2.2273	0.511697
TetragonulaCarbonaria_002905	Eif3h	0.155939	0.204248
TetragonulaCarbonaria_023290	Eif4g	1.24298	0.892626
TetragonulaCarbonaria_013220	Emc	-3.21673	0.119533
TetragonulaCarbonaria_007029	EphR	1.0151	-0.522134
TetragonulaCarbonaria_019614	Err	2.66414	2.17543
TetragonulaCarbonaria_020696	Eth	NA	-3.50391
TetragonulaCarbonaria_001722	Ets97D-like	0.957011	0.401838
TetragonulaCarbonaria_007964	Eyg	2.3887	-1.23305
TetragonulaCarbonaria_016035	FAR1	-1.75013	1.33166
TetragonulaCarbonaria_008350	Fabp	0.261796	-0.517504
TetragonulaCarbonaria_015333	Fem	-0.708838	-1.02904
TetragonulaCarbonaria_019985	For	1.53534	0.0747287
TetragonulaCarbonaria_020555	Foxp	-0.074686	-0.853262
TetragonulaCarbonaria_004771	Fstl5	-1.19242	0.443973
TetragonulaCarbonaria_023656	Gat-1B	-2.30398	-1.80161
TetragonulaCarbonaria_006253	Gat-a	-0.725592	-1.65242
TetragonulaCarbonaria_001639	Gb15078	-2.63247	-1.64536
TetragonulaCarbonaria_011458	Gfat2	-0.646125	-0.312461
TetragonulaCarbonaria_000602	GlnS	-0.604826	0.144605
TetragonulaCarbonaria_013158	Glob1	-0.400606	0.817847
TetragonulaCarbonaria_006682	GluCl	-2.91241	-1.13181
TetragonulaCarbonaria_020837	Glurb	-1.47386	-2.17837
TetragonulaCarbonaria_000574	Gpdh	0.077293	-1.07143
TetragonulaCarbonaria_012037	Gr10	-0.0279158	-0.475868
TetragonulaCarbonaria_022729	Grd	-2.72077	0.644215
TetragonulaCarbonaria_016360	GstD1	-0.370095	1.94755
TetragonulaCarbonaria_011239	GstS1	-3.07106	-0.109978
TetragonulaCarbonaria_011424	GstS4	1.51639	0.169619
TetragonulaCarbonaria_007860	Gstcd	1.44179	-0.0476513
TetragonulaCarbonaria_005240	Gtpx1	-1.40563	-0.554294
TetragonulaCarbonaria_024040	Gycbeta1	-2.4641	0.620103
TetragonulaCarbonaria_018304	H	-1.17953	0.26418
TetragonulaCarbonaria_002293	HEX70b	-0.749529	3.23578
TetragonulaCarbonaria_017483	Hb	9.8893	1.31755
TetragonulaCarbonaria_003101	Hbg2	-3.08936	0.911591
TetragonulaCarbonaria_023169	Hbg3	-4.0615	-1.12257
TetragonulaCarbonaria_016428	Hex110	0.329659	-0.909053
TetragonulaCarbonaria_002295	Hex70a	0.765968	4.33231
TetragonulaCarbonaria_002292	Hex70c	-0.409318	1.08764
TetragonulaCarbonaria_009088	Hiscl1	0.113433	-2.70749
TetragonulaCarbonaria_003266	Ho	0.314206	-0.333133
TetragonulaCarbonaria_014379	Hsc70-3	0.891552	0.208464
TetragonulaCarbonaria_000049	Hsc70-4	-0.816148	1.11003
TetragonulaCarbonaria_016264	Hsc70-5	0.974679	0.701578
TetragonulaCarbonaria_013332	Hsp90	0.523043	1.65677
TetragonulaCarbonaria_018792	IF-2mt	0.673895	-0.406458
TetragonulaCarbonaria_006736	ILP-2	-0.220551	0.848658
TetragonulaCarbonaria_011905	INTS8	0.794777	0.211472
TetragonulaCarbonaria_019506	Imd	0.687409	0.131975
TetragonulaCarbonaria_007891	InR-2	1.03752	2.13843
TetragonulaCarbonaria_022184	Ip3k	-2.64309	1.17565
TetragonulaCarbonaria_002856	JHBP-1	0.896253	-1.12575
TetragonulaCarbonaria_014560	Jhe	0.250027	3.98334
TetragonulaCarbonaria_007859	Jtb	1.59081	-0.0476513
TetragonulaCarbonaria_005082	KAT2A	1.21171	-0.565912
TetragonulaCarbonaria_023985	Kr	3.95419	3.3084
TetragonulaCarbonaria_010241	Kr-h1	1.80649	0.364812
TetragonulaCarbonaria_019749	LCCH3	-1.46763	-1.58874
TetragonulaCarbonaria_020824	LOC100187599	-1.81559	-0.725248
TetragonulaCarbonaria_018964	LOC100188940	-0.865211	0.751364
TetragonulaCarbonaria_009395	LOC100217360	-2.92916	1.32658
TetragonulaCarbonaria_021482	LOC100379261	-1.95564	0.304089
TetragonulaCarbonaria_007621	LOC100576082	1.8681	1.69649
TetragonulaCarbonaria_002276	LOC100576085	0.575268	-0.137589
TetragonulaCarbonaria_013161	LOC100576088	-0.288623	-0.512419
TetragonulaCarbonaria_003290	LOC100576096	2.92975	1.96103
TetragonulaCarbonaria_021564	LOC100576097	1.59384	3.4173
TetragonulaCarbonaria_014606	LOC100576098	-0.640604	-0.684399
TetragonulaCarbonaria_011906	LOC100576100	1.28279	1.23319
TetragonulaCarbonaria_018309	LOC100576101	-1.9043	-0.476242
TetragonulaCarbonaria_015535	LOC100576104	0.0294716	-0.160003
TetragonulaCarbonaria_014029	LOC100576106	0.994182	-0.951516
TetragonulaCarbonaria_002724	LOC100576110	1.39686	2.02773
TetragonulaCarbonaria_023471	LOC100576116	-0.634835	-0.266453
TetragonulaCarbonaria_009317	LOC100576121	-1.68248	2.66773
TetragonulaCarbonaria_011002	LOC100576125	2.92991	0.509838
TetragonulaCarbonaria_022995	LOC100576126	0.97461	-2.115
TetragonulaCarbonaria_007555	LOC100576128	5.40722	-2.03751
TetragonulaCarbonaria_018428	LOC100576129	0.538426	-0.495481
TetragonulaCarbonaria_016912	LOC100576130	-0.336914	0.953833
TetragonulaCarbonaria_014143	LOC100576131	0.773756	0.0582769
TetragonulaCarbonaria_006264	LOC100576132	-2.62377	-0.49257
TetragonulaCarbonaria_017723	LOC100576134	-2.26387	-0.68398
TetragonulaCarbonaria_011247	LOC100576135	-0.651521	-1.23509
TetragonulaCarbonaria_003423	LOC100576136	3.36722	-1.61979
TetragonulaCarbonaria_017275	LOC100576140	0.831578	-0.974596
TetragonulaCarbonaria_010248	LOC100576143	1.52803	1.00579
TetragonulaCarbonaria_002723	LOC100576146	0.842335	2.54712
TetragonulaCarbonaria_010360	LOC100576147	-1.27728	0.058294
TetragonulaCarbonaria_023473	LOC100576151	-0.29083	0.655482
TetragonulaCarbonaria_022367	LOC100576153	-0.266687	-1.20424
TetragonulaCarbonaria_019130	LOC100576155	-0.0892551	0.0162457
TetragonulaCarbonaria_013053	LOC100576157	-0.105053	-0.201905
TetragonulaCarbonaria_009581	LOC100576159	1.16585	-0.218062
TetragonulaCarbonaria_022827	LOC100576162	1.58278	-0.331513
TetragonulaCarbonaria_010756	LOC100576163	-2.59833	-1.53717
TetragonulaCarbonaria_018480	LOC100576165	0.160081	0.153174
TetragonulaCarbonaria_005307	LOC100576169	0.467538	0.609515
TetragonulaCarbonaria_000535	LOC100576170	-0.0960596	-0.475391
TetragonulaCarbonaria_009239	LOC100576174	-0.949831	-0.61089
TetragonulaCarbonaria_022349	LOC100576185	1.57096	1.69871
TetragonulaCarbonaria_022362	LOC100576186	-0.852442	-0.890441
TetragonulaCarbonaria_002273	LOC100576187	0.114868	0.150716
TetragonulaCarbonaria_017009	LOC100576193	-1.70962	2.87975
TetragonulaCarbonaria_007565	LOC100576195	0.630422	-0.532584
TetragonulaCarbonaria_018444	LOC100576196	-0.445621	-1.05322
TetragonulaCarbonaria_002121	LOC100576198	4.59585	6.54648
TetragonulaCarbonaria_018485	LOC100576216	0.290012	0.5265
TetragonulaCarbonaria_017482	LOC100576217	7.89343	2.46091
TetragonulaCarbonaria_000581	LOC100576220	0.899299	0.175725
TetragonulaCarbonaria_022121	LOC100576221	0.378735	1.15852
TetragonulaCarbonaria_022819	LOC100576222	-3.94178	1.60453
TetragonulaCarbonaria_017025	LOC100576223	-1.12565	-0.991214
TetragonulaCarbonaria_010199	LOC100576224	NA	5.45168
TetragonulaCarbonaria_007566	LOC100576226	1.11615	1.45783
TetragonulaCarbonaria_004120	LOC100576227	3.1199	0.35374
TetragonulaCarbonaria_023438	LOC100576233	-0.239587	-1.65614
TetragonulaCarbonaria_007579	LOC100576236	-1.82897	2.17219
TetragonulaCarbonaria_005502	LOC100576242	-0.175203	0.303142
TetragonulaCarbonaria_017913	LOC100576247	-0.327619	0.263524
TetragonulaCarbonaria_020432	LOC100576248	0.461975	-1.47023
TetragonulaCarbonaria_009188	LOC100576249	-0.46142	-0.0229604
TetragonulaCarbonaria_007112	LOC100576251	-1.30563	-1.05284
TetragonulaCarbonaria_000579	LOC100576261	1.55449	-0.302125
TetragonulaCarbonaria_007573	LOC100576265	-1.96237	-2.72389
TetragonulaCarbonaria_004122	LOC100576266	-0.226414	0.791001
TetragonulaCarbonaria_016982	LOC100576270	2.47933	1.8475
TetragonulaCarbonaria_001311	LOC100576271	4.86685	4.98514
TetragonulaCarbonaria_011158	LOC100576272	-0.204143	0.846004
TetragonulaCarbonaria_009008	LOC100576274	0.703738	-0.402096
TetragonulaCarbonaria_012612	LOC100576289	0.80635	-0.478912
TetragonulaCarbonaria_014936	LOC100576290	1.41814	1.04521
TetragonulaCarbonaria_022768	LOC100576291	-2.60687	-1.05934
TetragonulaCarbonaria_013987	LOC100576293	-0.725713	-2.0008
TetragonulaCarbonaria_015599	LOC100576296	0.410012	-0.73849
TetragonulaCarbonaria_002717	LOC100576298	1.20584	-0.621728
TetragonulaCarbonaria_001790	LOC100576300	-0.015179	-0.209467
TetragonulaCarbonaria_022701	LOC100576307	0.87122	0.235551
TetragonulaCarbonaria_008811	LOC100576320	-4.03365	-1.24816
TetragonulaCarbonaria_003035	LOC100576326	-0.523422	-0.212952
TetragonulaCarbonaria_021563	LOC100576330	6.01929	-0.880566
TetragonulaCarbonaria_015543	LOC100576333	0.592032	4.65968
TetragonulaCarbonaria_022704	LOC100576336	2.3561	-0.307285
TetragonulaCarbonaria_010238	LOC100576337	-0.552317	-0.560655
TetragonulaCarbonaria_004286	LOC100576346	0.721866	0.678439
TetragonulaCarbonaria_013413	LOC100576348	1.82853	0.919242
TetragonulaCarbonaria_019118	LOC100576349	-0.934312	0.862982
TetragonulaCarbonaria_001535	LOC100576355	-3.632	0.601502
TetragonulaCarbonaria_019268	LOC100576359	0.649976	0.544338
TetragonulaCarbonaria_010955	LOC100576361	-0.108562	1.45963
TetragonulaCarbonaria_015548	LOC100576366	1.61981	0.464322
TetragonulaCarbonaria_019756	LOC100576369	-0.309697	-1.1653
TetragonulaCarbonaria_013467	LOC100576370	-3.14447	3.53807
TetragonulaCarbonaria_003997	LOC100576373	0.445481	-1.2781
TetragonulaCarbonaria_007274	LOC100576374	2.5501	1.09956
TetragonulaCarbonaria_019121	LOC100576378	0.861079	-0.875325
TetragonulaCarbonaria_002999	LOC100576381	-0.1937	0.0811363
TetragonulaCarbonaria_002010	LOC100576382	2.71124	2.66989
TetragonulaCarbonaria_011146	LOC100576383	1.6023	0.480229
TetragonulaCarbonaria_015674	LOC100576384	-1.00281	-0.653801
TetragonulaCarbonaria_016802	LOC100576387	NA	2.63988
TetragonulaCarbonaria_010110	LOC100576392	0.785351	-1.35776
TetragonulaCarbonaria_022812	LOC100576400	0.700738	0.178811
TetragonulaCarbonaria_002045	LOC100576401	-1.19353	-0.169489
TetragonulaCarbonaria_007276	LOC100576402	0.429826	0.19513
TetragonulaCarbonaria_004273	LOC100576404	0.0303271	2.42722
TetragonulaCarbonaria_003045	LOC100576405	0.434793	-0.439882
TetragonulaCarbonaria_015673	LOC100576410	NA	1.06619
TetragonulaCarbonaria_021730	LOC100576411	0.676917	0.935574
TetragonulaCarbonaria_011901	LOC100576412	2.66738	0.569056
TetragonulaCarbonaria_018317	LOC100576413	0.360407	0.18895
TetragonulaCarbonaria_016267	LOC100576414	1.1307	3.84061
TetragonulaCarbonaria_021922	LOC100576418	-1.33688	-4.04846
TetragonulaCarbonaria_022222	LOC100576421	-1.23424	-0.481227
TetragonulaCarbonaria_005009	LOC100576422	-0.632393	-0.203374
TetragonulaCarbonaria_016198	LOC100576425	-0.710449	-1.69715
TetragonulaCarbonaria_009806	LOC100576428	-1.38461	-3.14987
TetragonulaCarbonaria_021558	LOC100576432	1.64056	1.00331
TetragonulaCarbonaria_005802	LOC100576435	-1.39414	1.77383
TetragonulaCarbonaria_019776	LOC100576436	0.875743	-1.38257
TetragonulaCarbonaria_016660	LOC100576438	-0.380451	1.61825
TetragonulaCarbonaria_012801	LOC100576446	-1.23086	-0.837589
TetragonulaCarbonaria_006157	LOC100576447	-1.31879	0.695583
TetragonulaCarbonaria_019304	LOC100576449	-0.0226706	1.95689
TetragonulaCarbonaria_011815	LOC100576453	0.761881	-1.04165
TetragonulaCarbonaria_005981	LOC100576454	0.551945	-0.247101
TetragonulaCarbonaria_023794	LOC100576457	-0.365741	0.99098
TetragonulaCarbonaria_009803	LOC100576458	-1.79473	-1.63969
TetragonulaCarbonaria_017511	LOC100576462	1.06381	-0.384492
TetragonulaCarbonaria_014417	LOC100576467	-2.64764	0.674831
TetragonulaCarbonaria_016810	LOC100576472	0.305636	-0.284756
TetragonulaCarbonaria_011559	LOC100576476	-2.55706	-0.0864287
TetragonulaCarbonaria_023978	LOC100576482	1.6311	1.11564
TetragonulaCarbonaria_005054	LOC100576487	-0.793285	1.09229
TetragonulaCarbonaria_012843	LOC100576492	1.60181	2.54193
TetragonulaCarbonaria_013527	LOC100576497	-0.613508	3.93104
TetragonulaCarbonaria_014733	LOC100576502	-1.70985	-2.39256
TetragonulaCarbonaria_001524	LOC100576504	-2.83167	0.150372
TetragonulaCarbonaria_015596	LOC100576506	0.370931	-0.509385
TetragonulaCarbonaria_020195	LOC100576508	-1.83664	0.383793
TetragonulaCarbonaria_008821	LOC100576512	-2.49603	-0.077194
TetragonulaCarbonaria_010934	LOC100576514	1.38021	-1.47288
TetragonulaCarbonaria_001819	LOC100576515	-0.221312	-0.828731
TetragonulaCarbonaria_022204	LOC100576519	-0.187305	0.304989
TetragonulaCarbonaria_004328	LOC100576522	-2.20157	0.225936
TetragonulaCarbonaria_020293	LOC100576527	0.0111593	0.218065
TetragonulaCarbonaria_021727	LOC100576529	3.09957	6.38868
TetragonulaCarbonaria_017515	LOC100576531	-0.179527	-0.550727
TetragonulaCarbonaria_010301	LOC100576540	-1.01587	-0.663648
TetragonulaCarbonaria_006679	LOC100576542	-3.26114	0.152362
TetragonulaCarbonaria_004668	LOC100576543	0.072994	-0.661072
TetragonulaCarbonaria_003896	LOC100576544	1.07551	-0.675399
TetragonulaCarbonaria_022999	LOC100576547	1.21636	1.77358
TetragonulaCarbonaria_013440	LOC100576552	-2.50134	0.138908
TetragonulaCarbonaria_004787	LOC100576554	-0.865785	-0.401218
TetragonulaCarbonaria_020565	LOC100576555	-0.667353	5.90657
TetragonulaCarbonaria_022333	LOC100576557	4.53739	5.90666
TetragonulaCarbonaria_004355	LOC100576559	0.436182	-0.345121
TetragonulaCarbonaria_005127	LOC100576563	-2.08431	-0.497959
TetragonulaCarbonaria_018003	LOC100576565	0.411229	-0.570339
TetragonulaCarbonaria_022807	LOC100576568	9.47837	6.87242
TetragonulaCarbonaria_021723	LOC100576569	7.85794	2.44989
TetragonulaCarbonaria_008457	LOC100576571	-0.621085	0.124924
TetragonulaCarbonaria_017517	LOC100576572	1.40323	-0.881765
TetragonulaCarbonaria_018755	LOC100576584	3.17783	-1.39758
TetragonulaCarbonaria_012789	LOC100576586	0.414552	0.627513
TetragonulaCarbonaria_004789	LOC100576590	0.493066	-0.318207
TetragonulaCarbonaria_006822	LOC100576591	-3.84602	0.128685
TetragonulaCarbonaria_004356	LOC100576600	0.860281	0.0213152
TetragonulaCarbonaria_013696	LOC100576606	0.461696	-0.986952
TetragonulaCarbonaria_006903	LOC100576608	1.41217	0.694022
TetragonulaCarbonaria_001408	LOC100576610	0.452687	-0.882082
TetragonulaCarbonaria_010141	LOC100576612	0.106167	0.178261
TetragonulaCarbonaria_009462	LOC100576614	-2.33615	-0.56837
TetragonulaCarbonaria_006672	LOC100576615	3.57314	1.57957
TetragonulaCarbonaria_016033	LOC100576619	0.113122	1.12238
TetragonulaCarbonaria_015453	LOC100576620	-0.384004	0.359631
TetragonulaCarbonaria_022942	LOC100576621	-0.10932	0.270159
TetragonulaCarbonaria_024387	LOC100576623	1.55687	-0.608586
TetragonulaCarbonaria_022074	LOC100576625	2.8332	2.1735
TetragonulaCarbonaria_014551	LOC100576638	1.33622	2.58567
TetragonulaCarbonaria_000266	LOC100576640	1.35071	-0.44187
TetragonulaCarbonaria_016409	LOC100576646	0.528445	-0.0337264
TetragonulaCarbonaria_009415	LOC100576649	1.77725	-0.0323894
TetragonulaCarbonaria_022558	LOC100576660	-1.49838	-0.547233
TetragonulaCarbonaria_005772	LOC100576662	-1.5628	-2.86609
TetragonulaCarbonaria_023959	LOC100576666	-1.07924	0.47323
TetragonulaCarbonaria_018325	LOC100576667	0.345804	-0.203024
TetragonulaCarbonaria_023285	LOC100576669	1.96434	0.474846
TetragonulaCarbonaria_020275	LOC100576671	0.17972	1.18833
TetragonulaCarbonaria_014554	LOC100576677	0.808491	-0.978685
TetragonulaCarbonaria_018582	LOC100576683	-2.53001	2.14402
TetragonulaCarbonaria_006668	LOC100576688	-0.94049	-0.524594
TetragonulaCarbonaria_013152	LOC100576700	2.34444	-1.43647
TetragonulaCarbonaria_023956	LOC100576703	-2.55617	-2.2314
TetragonulaCarbonaria_008025	LOC100576706	0.186624	0.335021
TetragonulaCarbonaria_019097	LOC100576708	1.46678	0.57236
TetragonulaCarbonaria_005048	LOC100576709	0.00842946	1.05854
TetragonulaCarbonaria_022268	LOC100576717	1.78065	0.0926746
TetragonulaCarbonaria_020083	LOC100576722	-2.6159	-0.609491
TetragonulaCarbonaria_012793	LOC100576730	-2.82549	-2.18524
TetragonulaCarbonaria_009446	LOC100576733	1.82383	-0.114463
TetragonulaCarbonaria_011388	LOC100576735	-0.917498	-1.8305
TetragonulaCarbonaria_014893	LOC100576737	-0.57331	0.702764
TetragonulaCarbonaria_006829	LOC100576738	-2.60111	-3.07762
TetragonulaCarbonaria_013320	LOC100576741	1.16725	-0.662428
TetragonulaCarbonaria_009728	LOC100576742	0.254372	2.20305
TetragonulaCarbonaria_022196	LOC100576744	-0.245367	-0.790786
TetragonulaCarbonaria_002338	LOC100576746	-2.12587	1.04096
TetragonulaCarbonaria_016169	LOC100576747	1.81243	-0.0801178
TetragonulaCarbonaria_016694	LOC100576748	-1.17791	-0.315269
TetragonulaCarbonaria_003023	LOC100576754	2.8273	-0.804642
TetragonulaCarbonaria_001059	LOC100576760	3.33278	0.111281
TetragonulaCarbonaria_022572	LOC100576761	1.20324	0.85549
TetragonulaCarbonaria_011300	LOC100576765	2.9209	2.94063
TetragonulaCarbonaria_014899	LOC100576768	0.768512	-0.111427
TetragonulaCarbonaria_010410	LOC100576770	0.101325	-0.893931
TetragonulaCarbonaria_004375	LOC100576774	2.01392	-0.654078
TetragonulaCarbonaria_015618	LOC100576775	0.97161	-0.127181
TetragonulaCarbonaria_003698	LOC100576779	-2.52764	3.5385
TetragonulaCarbonaria_017977	LOC100576781	-0.180845	-1.00613
TetragonulaCarbonaria_013534	LOC100576784	-0.500852	0.593075
TetragonulaCarbonaria_013153	LOC100576789	1.74961	1.59019
TetragonulaCarbonaria_018329	LOC100576794	0.459295	1.32763
TetragonulaCarbonaria_002205	LOC100576795	1.29961	0.303437
TetragonulaCarbonaria_007818	LOC100576796	-1.3389	0.284828
TetragonulaCarbonaria_009900	LOC100576799	0.314439	0.075969
TetragonulaCarbonaria_002439	LOC100576801	-1.15766	-0.0800062
TetragonulaCarbonaria_007379	LOC100576805	-0.0942424	1.01278
TetragonulaCarbonaria_002781	LOC100576812	1.9287	0.122937
TetragonulaCarbonaria_007512	LOC100576814	0.731939	-0.26259
TetragonulaCarbonaria_018579	LOC100576817	1.25437	1.22143
TetragonulaCarbonaria_007924	LOC100576818	1.13863	-0.3929
TetragonulaCarbonaria_020089	LOC100576819	1.15135	0.11457
TetragonulaCarbonaria_013155	LOC100576820	-0.349298	0.459345
TetragonulaCarbonaria_018328	LOC100576826	0.362518	-1.45298
TetragonulaCarbonaria_009409	LOC100576829	0.195322	0.896261
TetragonulaCarbonaria_002437	LOC100576831	-1.67842	2.62599
TetragonulaCarbonaria_023649	LOC100576836	2.97019	1.40142
TetragonulaCarbonaria_023276	LOC100576838	-1.69797	-0.809878
TetragonulaCarbonaria_009963	LOC100576840	-3.92915	-1.51325
TetragonulaCarbonaria_020962	LOC100576843	-0.455559	1.30606
TetragonulaCarbonaria_007925	LOC100576847	-0.538986	1.79411
TetragonulaCarbonaria_004246	LOC100576848	2.23168	0.225394
TetragonulaCarbonaria_020082	LOC100576851	-0.674093	-0.0963621
TetragonulaCarbonaria_021838	LOC100576855	-0.0652456	0.155417
TetragonulaCarbonaria_018327	LOC100576859	-1.53499	-3.26799
TetragonulaCarbonaria_009410	LOC100576862	1.00116	-1.02614
TetragonulaCarbonaria_002514	LOC100576863	3.82308	3.43245
TetragonulaCarbonaria_000459	LOC100576864	0.393107	1.41962
TetragonulaCarbonaria_014774	LOC100576866	0.100206	0.592706
TetragonulaCarbonaria_012197	LOC100576871	1.60435	0.497569
TetragonulaCarbonaria_015220	LOC100576872	0.347681	-0.0142271
TetragonulaCarbonaria_000263	LOC100576876	0.183353	-0.166997
TetragonulaCarbonaria_002534	LOC100576878	-1.68383	-1.77633
TetragonulaCarbonaria_020964	LOC100576879	0.08261	-0.857856
TetragonulaCarbonaria_008439	LOC100576881	-0.577951	0.588276
TetragonulaCarbonaria_018089	LOC100576882	-1.54811	-1.67982
TetragonulaCarbonaria_015863	LOC100576885	1.27798	-0.455952
TetragonulaCarbonaria_019127	LOC100576886	2.69302	-0.130666
TetragonulaCarbonaria_011911	LOC100576894	-1.88076	-1.03747
TetragonulaCarbonaria_022901	LOC100576895	3.22535	0.97423
TetragonulaCarbonaria_011377	LOC100576898	-0.271969	-0.391141
TetragonulaCarbonaria_015009	LOC100576901	-0.611076	0.369525
TetragonulaCarbonaria_004040	LOC100576903	3.84901	6.75134
TetragonulaCarbonaria_004206	LOC100576908	0.83359	3.65075
TetragonulaCarbonaria_002537	LOC100576912	1.89683	1.92218
TetragonulaCarbonaria_018092	LOC100576915	0.60865	-0.247111
TetragonulaCarbonaria_002212	LOC100576916	-2.1242	-3.24505
TetragonulaCarbonaria_015864	LOC100576918	2.53716	-0.583162
TetragonulaCarbonaria_004180	LOC100576919	0.890736	3.50329
TetragonulaCarbonaria_020500	LOC100576924	-3.41923	0.331725
TetragonulaCarbonaria_002778	LOC100576932	-1.43931	-1.3286
TetragonulaCarbonaria_006540	LOC100576934	-0.948246	-1.01933
TetragonulaCarbonaria_000885	LOC100576935	1.1781	5.57413
TetragonulaCarbonaria_005610	LOC100576938	1.52791	0.153698
TetragonulaCarbonaria_017386	LOC100576945	0.1738	-1.22483
TetragonulaCarbonaria_022197	LOC100576947	-1.08678	0.956505
TetragonulaCarbonaria_004177	LOC100576951	0.314103	-0.0944934
TetragonulaCarbonaria_014297	LOC100576953	-0.0474399	6.052
TetragonulaCarbonaria_004043	LOC100576956	-0.684121	0.614133
TetragonulaCarbonaria_009737	LOC100576958	0.0857975	-0.831399
TetragonulaCarbonaria_010508	LOC100576961	-5.46384	-0.484762
TetragonulaCarbonaria_016843	LOC100576963	0.454163	1.032
TetragonulaCarbonaria_018221	LOC100576965	0.225989	0.290343
TetragonulaCarbonaria_004337	LOC100576966	1.77364	-0.442458
TetragonulaCarbonaria_006787	LOC100576967	0.506403	1.7088
TetragonulaCarbonaria_001751	LOC100576968	0.692379	0.128956
TetragonulaCarbonaria_001691	LOC100576972	0.960863	-0.308149
TetragonulaCarbonaria_013540	LOC100576974	-0.892097	-0.733623
TetragonulaCarbonaria_002317	LOC100576975	-0.353684	-0.865989
TetragonulaCarbonaria_023173	LOC100576976	3.52286	0.650378
TetragonulaCarbonaria_002544	LOC100576982	2.468	3.93302
TetragonulaCarbonaria_007610	LOC100576983	-2.19907	-1.05076
TetragonulaCarbonaria_016104	LOC100576985	0.947914	1.34354
TetragonulaCarbonaria_007983	LOC100576986	0.0349519	-1.8798
TetragonulaCarbonaria_022182	LOC100576989	5.91742	5.44783
TetragonulaCarbonaria_015993	LOC100576990	2.05756	0.607669
TetragonulaCarbonaria_011221	LOC100576993	0.91873	1.62465
TetragonulaCarbonaria_020167	LOC100576994	-1.09361	-1.40482
TetragonulaCarbonaria_006657	LOC100576996	0.937885	-0.341736
TetragonulaCarbonaria_019600	LOC100577000	-0.363582	0.0865618
TetragonulaCarbonaria_006515	LOC100577002	-0.683085	-1.39059
TetragonulaCarbonaria_012392	LOC100577003	-0.440633	-0.225533
TetragonulaCarbonaria_016844	LOC100577004	-1.14909	0.0217337
TetragonulaCarbonaria_021411	LOC100577014	5.73914	2.26215
TetragonulaCarbonaria_018737	LOC100577015	2.45705	3.74716
TetragonulaCarbonaria_005849	LOC100577019	-1.87916	-0.659004
TetragonulaCarbonaria_023265	LOC100577020	-1.38464	-1.01961
TetragonulaCarbonaria_002843	LOC100577026	-1.36105	-0.582739
TetragonulaCarbonaria_018064	LOC100577027	1.48491	1.15301
TetragonulaCarbonaria_002545	LOC100577028	-0.572858	1.5757
TetragonulaCarbonaria_007525	LOC100577030	-0.382635	-1.13172
TetragonulaCarbonaria_001055	LOC100577033	0.302373	1.22831
TetragonulaCarbonaria_022727	LOC100577039	2.41812	-0.845468
TetragonulaCarbonaria_020251	LOC100577045	-1.58364	-0.859305
TetragonulaCarbonaria_014983	LOC100577047	-1.23109	1.84139
TetragonulaCarbonaria_007605	LOC100577050	0.532764	-0.307769
TetragonulaCarbonaria_001659	LOC100577053	1.91739	0.784643
TetragonulaCarbonaria_013080	LOC100577060	0.48474	0.732501
TetragonulaCarbonaria_001326	LOC100577064	-2.47411	-2.49466
TetragonulaCarbonaria_021679	LOC100577081	0.653503	0.292528
TetragonulaCarbonaria_012394	LOC100577082	-2.6331	-1.25796
TetragonulaCarbonaria_020822	LOC100577091	4.26154	0.0278444
TetragonulaCarbonaria_021000	LOC100577092	-2.79806	-1.21191
TetragonulaCarbonaria_019091	LOC100577094	0.367773	-0.0184373
TetragonulaCarbonaria_002853	LOC100577098	-0.212369	-0.81066
TetragonulaCarbonaria_018102	LOC100577102	1.21574	0.204553
TetragonulaCarbonaria_021857	LOC100577112	-2.87313	2.46081
TetragonulaCarbonaria_012395	LOC100577113	-0.972927	-0.108937
TetragonulaCarbonaria_006287	LOC100577118	2.26105	-2.39117
TetragonulaCarbonaria_014383	LOC100577120	3.12923	2.36796
TetragonulaCarbonaria_022071	LOC100577122	1.07235	0.325612
TetragonulaCarbonaria_016926	LOC100577127	1.31618	-0.270734
TetragonulaCarbonaria_002538	LOC100577135	-1.40474	0.329507
TetragonulaCarbonaria_006763	LOC100577136	0.282914	0.588991
TetragonulaCarbonaria_016849	LOC100577138	-0.230521	-0.0908489
TetragonulaCarbonaria_008008	LOC100577139	1.22625	-0.343539
TetragonulaCarbonaria_013570	LOC100577140	1.37639	0.0544147
TetragonulaCarbonaria_016019	LOC100577142	-2.03459	5.33223
TetragonulaCarbonaria_012990	LOC100577143	-3.10214	-3.22394
TetragonulaCarbonaria_006640	LOC100577145	0.318696	-0.298112
TetragonulaCarbonaria_020185	LOC100577146	-1.95596	-1.68996
TetragonulaCarbonaria_014287	LOC100577147	8.07134	5.13103
TetragonulaCarbonaria_017972	LOC100577149	-0.277553	1.54218
TetragonulaCarbonaria_002580	LOC100577150	-2.15045	0.730672
TetragonulaCarbonaria_000911	LOC100577151	2.41397	0.749739
TetragonulaCarbonaria_013489	LOC100577159	4.95145	-1.32254
TetragonulaCarbonaria_003920	LOC100577163	2.98467	1.25415
TetragonulaCarbonaria_024236	LOC100577168	0.00335591	0.224855
TetragonulaCarbonaria_014788	LOC100577174	4.01255	0.613749
TetragonulaCarbonaria_014605	LOC100577178	-0.961367	-6.05846
TetragonulaCarbonaria_007045	LOC100577180	1.66152	2.23783
TetragonulaCarbonaria_017295	LOC100577192	0.936188	-0.0459423
TetragonulaCarbonaria_010509	LOC100577194	0.0812135	0.293078
TetragonulaCarbonaria_001439	LOC100577196	0.719199	-0.431859
TetragonulaCarbonaria_014175	LOC100577197	-0.514415	-0.937853
TetragonulaCarbonaria_009979	LOC100577202	4.77102	1.77568
TetragonulaCarbonaria_021531	LOC100577209	1.57641	0.0122207
TetragonulaCarbonaria_022944	LOC100577213	-1.21631	3.76672
TetragonulaCarbonaria_024237	LOC100577214	-0.426023	0.0984676
TetragonulaCarbonaria_002907	LOC100577220	2.94814	1.40113
TetragonulaCarbonaria_002855	LOC100577221	1.40474	0.816652
TetragonulaCarbonaria_014284	LOC100577228	2.1931	1.63996
TetragonulaCarbonaria_001778	LOC100577229	-0.983896	-0.569502
TetragonulaCarbonaria_018621	LOC100577231	-1.93846	-1.44265
TetragonulaCarbonaria_018344	LOC100577237	1.64843	1.86652
TetragonulaCarbonaria_005747	LOC100577239	-2.5609	-0.125741
TetragonulaCarbonaria_013088	LOC100577250	2.88268	0.441452
TetragonulaCarbonaria_001369	LOC100577252	1.20885	-0.502322
TetragonulaCarbonaria_014561	LOC100577253	-0.420018	0.266918
TetragonulaCarbonaria_022793	LOC100577254	-0.926493	0.475933
TetragonulaCarbonaria_007436	LOC100577263	0.259716	0.1974
TetragonulaCarbonaria_008950	LOC100577268	1.86345	1.21988
TetragonulaCarbonaria_002494	LOC100577269	3.00127	4.40183
TetragonulaCarbonaria_011805	LOC100577272	1.16022	-0.230437
TetragonulaCarbonaria_005749	LOC100577273	-1.07716	-0.223519
TetragonulaCarbonaria_007648	LOC100577279	1.19287	-0.803504
TetragonulaCarbonaria_001646	LOC100577280	0.114709	0.85824
TetragonulaCarbonaria_016962	LOC100577285	1.17598	-0.882801
TetragonulaCarbonaria_002642	LOC100577288	0.432104	-0.481748
TetragonulaCarbonaria_015127	LOC100577293	1.55594	0.545686
TetragonulaCarbonaria_018232	LOC100577295	0.476016	0.795971
TetragonulaCarbonaria_013572	LOC100577296	0.34109	1.66581
TetragonulaCarbonaria_014314	LOC100577300	0.979383	-0.263151
TetragonulaCarbonaria_001777	LOC100577302	0.0742092	-0.383083
TetragonulaCarbonaria_017518	LOC100577308	1.56067	-0.296164
TetragonulaCarbonaria_021530	LOC100577320	-0.191111	-1.18326
TetragonulaCarbonaria_015241	LOC100577324	0.109438	-0.767953
TetragonulaCarbonaria_014439	LOC100577327	2.19489	-5.22877
TetragonulaCarbonaria_001668	LOC100577332	2.15536	-0.477992
TetragonulaCarbonaria_018234	LOC100577335	0.292612	-2.03103
TetragonulaCarbonaria_003242	LOC100577341	-1.67549	-0.59429
TetragonulaCarbonaria_000250	LOC100577342	0.868466	-0.277481
TetragonulaCarbonaria_017293	LOC100577343	-1.55521	-0.929258
TetragonulaCarbonaria_022297	LOC100577344	2.5136	0.620097
TetragonulaCarbonaria_023305	LOC100577346	1.23263	-1.16783
TetragonulaCarbonaria_001614	LOC100577351	3.70283	0.773738
TetragonulaCarbonaria_007052	LOC100577362	NA	-1.02298
TetragonulaCarbonaria_000003	LOC100577363	1.10998	0.500982
TetragonulaCarbonaria_022494	LOC100577364	0.166482	0.0877272
TetragonulaCarbonaria_005930	LOC100577365	-2.0234	-0.282789
TetragonulaCarbonaria_000247	LOC100577369	0.658019	-0.623382
TetragonulaCarbonaria_009297	LOC100577377	-2.08904	-3.3216
TetragonulaCarbonaria_013075	LOC100577378	-0.109937	0.00287148
TetragonulaCarbonaria_004065	LOC100577381	-3.56682	-3.43848
TetragonulaCarbonaria_001933	LOC100577382	4.9542	4.36901
TetragonulaCarbonaria_013352	LOC100577385	-2.64298	0.353927
TetragonulaCarbonaria_023970	LOC100577386	1.29357	1.08185
TetragonulaCarbonaria_023237	LOC100577393	-1.31238	-0.599469
TetragonulaCarbonaria_021633	LOC100577394	0.751615	0.646861
TetragonulaCarbonaria_011639	LOC100577397	-0.086721	0.413865
TetragonulaCarbonaria_017656	LOC100577401	0.341293	0.325389
TetragonulaCarbonaria_002645	LOC100577408	1.20434	2.65801
TetragonulaCarbonaria_000934	LOC100577409	0.972712	-1.15763
TetragonulaCarbonaria_018886	LOC100577410	0.070819	-0.650403
TetragonulaCarbonaria_016605	LOC100577418	-0.348919	-0.783402
TetragonulaCarbonaria_017522	LOC100577423	0.222426	-0.971552
TetragonulaCarbonaria_014200	LOC100577425	-1.81771	-0.774727
TetragonulaCarbonaria_007271	LOC100577430	0.557392	0.426717
TetragonulaCarbonaria_015275	LOC100577436	4.09969	-0.320581
TetragonulaCarbonaria_001091	LOC100577440	-0.0618942	0.152951
TetragonulaCarbonaria_017129	LOC100577441	-2.65921	-0.624619
TetragonulaCarbonaria_022508	LOC100577449	0.594487	-0.192917
TetragonulaCarbonaria_006254	LOC100577450	0.270524	-0.136029
TetragonulaCarbonaria_020093	LOC100577451	0.567895	-0.569727
TetragonulaCarbonaria_002009	LOC100577452	1.09434	0.81638
TetragonulaCarbonaria_003206	LOC100577453	-1.48772	4.21902
TetragonulaCarbonaria_000244	LOC100577454	-0.152676	-0.785458
TetragonulaCarbonaria_009703	LOC100577455	0.920012	1.44969
TetragonulaCarbonaria_021295	LOC100577456	2.39404	-2.40823
TetragonulaCarbonaria_022037	LOC100577464	NA	2.52573
TetragonulaCarbonaria_017815	LOC100577466	1.56084	-0.574092
TetragonulaCarbonaria_003387	LOC100577472	-2.14721	-0.258441
TetragonulaCarbonaria_010409	LOC100577481	0.855691	-1.33838
TetragonulaCarbonaria_001998	LOC100577488	-2.4677	-1.52701
TetragonulaCarbonaria_003205	LOC100577489	-3.71947	0.689598
TetragonulaCarbonaria_022614	LOC100577491	0.232816	-0.127743
TetragonulaCarbonaria_010907	LOC100577492	0.49586	4.95915
TetragonulaCarbonaria_017335	LOC100577493	0.417338	1.21515
TetragonulaCarbonaria_008279	LOC100577496	-3.06523	-1.38345
TetragonulaCarbonaria_011626	LOC100577497	-0.0253401	1.56134
TetragonulaCarbonaria_014101	LOC100577498	-2.41247	0.760756
TetragonulaCarbonaria_014032	LOC100577499	3.20442	2.14304
TetragonulaCarbonaria_007210	LOC100577501	2.19539	0.474647
TetragonulaCarbonaria_013737	LOC100577504	0.280367	0.172958
TetragonulaCarbonaria_006678	LOC100577506	0.986663	-0.818618
TetragonulaCarbonaria_013375	LOC100577510	2.92119	7.47942
TetragonulaCarbonaria_015555	LOC100577513	NA	0.554096
TetragonulaCarbonaria_020094	LOC100577515	0.547229	-0.606238
TetragonulaCarbonaria_005006	LOC100577516	1.22255	0.81906
TetragonulaCarbonaria_023549	LOC100577517	-3.57474	0.543607
TetragonulaCarbonaria_019798	LOC100577519	0.998974	-0.0285493
TetragonulaCarbonaria_022461	LOC100577520	0.741167	-0.620143
TetragonulaCarbonaria_005186	LOC100577521	7.15628	1.37549
TetragonulaCarbonaria_005961	LOC100577522	-0.0386392	2.25361
TetragonulaCarbonaria_014806	LOC100577525	0.99303	-0.92016
TetragonulaCarbonaria_010899	LOC100577527	-3.10767	0.329584
TetragonulaCarbonaria_008286	LOC100577530	-0.374853	-0.431558
TetragonulaCarbonaria_006104	LOC100577533	1.08232	-0.472904
TetragonulaCarbonaria_013733	LOC100577537	8.36097	7.64169
TetragonulaCarbonaria_020614	LOC100577543	-1.9321	-1.08931
TetragonulaCarbonaria_022034	LOC100577544	-2.53595	2.63308
TetragonulaCarbonaria_001954	LOC100577546	0.467774	-1.27503
TetragonulaCarbonaria_011709	LOC100577548	-3.484	-0.583468
TetragonulaCarbonaria_010194	LOC100577551	-0.180692	0.788331
TetragonulaCarbonaria_023783	LOC100577552	-0.743402	0.774695
TetragonulaCarbonaria_001372	LOC100577561	2.45507	-0.0232059
TetragonulaCarbonaria_010894	LOC100577562	1.24893	-2.24002
TetragonulaCarbonaria_020262	LOC100577569	-0.359902	0.901472
TetragonulaCarbonaria_015144	LOC100577574	-1.17491	-1.85802
TetragonulaCarbonaria_002341	LOC100577575	-0.313267	-0.208486
TetragonulaCarbonaria_015557	LOC100577576	-2.30289	-2.53716
TetragonulaCarbonaria_016207	LOC100577577	NA	-0.804683
TetragonulaCarbonaria_009550	LOC100577578	0.340327	1.62832
TetragonulaCarbonaria_019079	LOC100577579	-0.0957058	-0.466778
TetragonulaCarbonaria_011164	LOC100577580	0.590669	0.562135
TetragonulaCarbonaria_002365	LOC100577582	-0.533513	-0.629965
TetragonulaCarbonaria_001848	LOC100577587	-0.712916	0.19522
TetragonulaCarbonaria_006868	LOC100577594	-0.352245	0.73487
TetragonulaCarbonaria_009999	LOC100577596	11.4827	10.4822
TetragonulaCarbonaria_009190	LOC100577598	-1.89654	-0.625471
TetragonulaCarbonaria_002657	LOC100577600	-0.595772	0.673838
TetragonulaCarbonaria_017345	LOC100577602	0.786669	-1.72743
TetragonulaCarbonaria_017140	LOC100577603	-0.706571	1.07103
TetragonulaCarbonaria_008084	LOC100577606	1.02514	-0.254633
TetragonulaCarbonaria_005064	LOC100577610	-0.49656	-0.610149
TetragonulaCarbonaria_011426	LOC100577614	-1.54475	3.85009
TetragonulaCarbonaria_022460	LOC100577623	-0.790749	-1.49068
TetragonulaCarbonaria_023253	LOC100577629	-2.25198	-1.29903
TetragonulaCarbonaria_008151	LOC100577635	0.707804	2.43374
TetragonulaCarbonaria_014371	LOC100577638	0.972946	0.763389
TetragonulaCarbonaria_021143	LOC100577640	0.46292	-0.484441
TetragonulaCarbonaria_006535	LOC100577641	-2.57947	-2.79548
TetragonulaCarbonaria_021205	LOC100577644	1.44003	-0.878799
TetragonulaCarbonaria_006102	LOC100577648	1.97284	0.510591
TetragonulaCarbonaria_016403	LOC100577649	4.88653	1.26842
TetragonulaCarbonaria_013444	LOC100577651	1.29717	-0.94673
TetragonulaCarbonaria_021625	LOC100577656	3.61681	1.2437
TetragonulaCarbonaria_007876	LOC100577661	-0.0679183	0.546038
TetragonulaCarbonaria_024106	LOC100577669	-1.7348	-0.899598
TetragonulaCarbonaria_017132	LOC100577672	0.0870821	-0.626674
TetragonulaCarbonaria_015939	LOC100577673	1.25326	-0.575606
TetragonulaCarbonaria_015455	LOC100577675	2.97891	0.553703
TetragonulaCarbonaria_002281	LOC100577676	0.740986	2.15847
TetragonulaCarbonaria_014289	LOC100577678	NA	2.41743
TetragonulaCarbonaria_010187	LOC100577679	2.12814	0.654505
TetragonulaCarbonaria_014826	LOC100577681	2.55998	-0.679231
TetragonulaCarbonaria_006537	LOC100577682	0.76203	-2.14547
TetragonulaCarbonaria_019427	LOC100577683	-0.999533	-0.452905
TetragonulaCarbonaria_022411	LOC100577687	-0.245503	1.28172
TetragonulaCarbonaria_006095	LOC100577689	1.40999	-0.405595
TetragonulaCarbonaria_013832	LOC100577692	3.41782	2.20819
TetragonulaCarbonaria_013443	LOC100577693	1.44066	-2.38726
TetragonulaCarbonaria_007230	LOC100577694	-0.840455	2.45024
TetragonulaCarbonaria_003946	LOC100577697	-0.385947	-0.521434
TetragonulaCarbonaria_022637	LOC100577698	7.03649	8.12453
TetragonulaCarbonaria_018552	LOC100577702	-0.231117	1.1361
TetragonulaCarbonaria_002918	LOC100577707	-1.03973	0.134852
TetragonulaCarbonaria_001840	LOC100577711	-0.656489	0.886298
TetragonulaCarbonaria_023831	LOC100577712	4.02721	0.202246
TetragonulaCarbonaria_018248	LOC100577717	0.581442	-0.731831
TetragonulaCarbonaria_008163	LOC100577719	-0.664204	0.795718
TetragonulaCarbonaria_003089	LOC100577724	1.36474	0.0424351
TetragonulaCarbonaria_011006	LOC100577725	-0.401321	3.91579
TetragonulaCarbonaria_001648	LOC100577727	-0.878747	-0.204275
TetragonulaCarbonaria_022478	LOC100577735	0.926408	1.08613
TetragonulaCarbonaria_007229	LOC100577739	1.79544	-0.205952
TetragonulaCarbonaria_007732	LOC100577742	1.24109	0.678078
TetragonulaCarbonaria_014288	LOC100577743	-1.45437	2.78247
TetragonulaCarbonaria_001836	LOC100577746	0.597702	0.566212
TetragonulaCarbonaria_010613	LOC100577752	2.63486	2.48458
TetragonulaCarbonaria_006394	LOC100577753	0.147481	0.104712
TetragonulaCarbonaria_001970	LOC100577756	3.04727	0.282531
TetragonulaCarbonaria_017006	LOC100577758	-2.09344	-0.332053
TetragonulaCarbonaria_014122	LOC100577763	1.55102	-1.31066
TetragonulaCarbonaria_000767	LOC100577764	0.0439608	0.509693
TetragonulaCarbonaria_009552	LOC100577766	1.05376	-0.436812
TetragonulaCarbonaria_003645	LOC100577769	0.179894	-0.666847
TetragonulaCarbonaria_012291	LOC100577771	-2.10938	-0.845116
TetragonulaCarbonaria_023569	LOC100577778	-2.39943	-1.21439
TetragonulaCarbonaria_021693	LOC100577783	-1.7601	-4.66583
TetragonulaCarbonaria_007443	LOC100577784	0.693714	-0.78372
TetragonulaCarbonaria_016856	LOC100577788	NA	0.117295
TetragonulaCarbonaria_015585	LOC100577795	-0.808519	1.34143
TetragonulaCarbonaria_021138	LOC100577797	-1.32043	0.253241
TetragonulaCarbonaria_016577	LOC100577801	1.01957	0.831921
TetragonulaCarbonaria_018351	LOC100577803	1.35418	-0.985798
TetragonulaCarbonaria_013019	LOC100577809	0.316841	-0.261737
TetragonulaCarbonaria_022900	LOC100577815	0.304657	0.739497
TetragonulaCarbonaria_006866	LOC100577816	0.853713	-0.0673185
TetragonulaCarbonaria_002683	LOC100577817	0.0599668	-0.397093
TetragonulaCarbonaria_004916	LOC100577823	0.509311	0.589906
TetragonulaCarbonaria_002480	LOC100577825	-0.56966	-2.11088
TetragonulaCarbonaria_004884	LOC100577829	0.499452	-5.55269
TetragonulaCarbonaria_016624	LOC100577836	1.33019	0.019695
TetragonulaCarbonaria_017010	LOC100577839	0.451945	3.88182
TetragonulaCarbonaria_006774	LOC100577840	1.19382	1.47233
TetragonulaCarbonaria_010201	LOC100577841	-2.58495	1.78599
TetragonulaCarbonaria_017305	LOC100577844	3.37781	-0.365281
TetragonulaCarbonaria_016573	LOC100577845	0.0674369	-0.496956
TetragonulaCarbonaria_000765	LOC100577846	0.541901	-0.811041
TetragonulaCarbonaria_006364	LOC100577847	-0.333705	-0.350851
TetragonulaCarbonaria_016862	LOC100577856	0.484415	0.844973
TetragonulaCarbonaria_004606	LOC100577870	0.272594	0.599496
TetragonulaCarbonaria_006398	LOC100577872	0.407707	-0.453475
TetragonulaCarbonaria_003226	LOC100577875	-1.65349	0.478638
TetragonulaCarbonaria_011087	LOC100577876	0.584584	0.388199
TetragonulaCarbonaria_017011	LOC100577877	2.63428	1.38233
TetragonulaCarbonaria_006370	LOC100577882	-0.741714	-1.96803
TetragonulaCarbonaria_013410	LOC100577883	-3.51393	-2.61786
TetragonulaCarbonaria_015050	LOC100577885	0.161539	0.723526
TetragonulaCarbonaria_015712	LOC100577886	1.13179	-0.954583
TetragonulaCarbonaria_002144	LOC100577889	-4.37206	0.426143
TetragonulaCarbonaria_023122	LOC100577894	1.99725	-0.452973
TetragonulaCarbonaria_019588	LOC100577896	-1.12203	0.110212
TetragonulaCarbonaria_021613	LOC100577899	-0.0380874	0.882576
TetragonulaCarbonaria_002374	LOC100577901	NA	-4.11747
TetragonulaCarbonaria_007926	LOC100577903	0.450778	-1.08913
TetragonulaCarbonaria_016279	LOC100577905	-0.420332	-1.7271
TetragonulaCarbonaria_021124	LOC100577909	-0.237246	1.47901
TetragonulaCarbonaria_010210	LOC100577912	-1.46067	1.72069
TetragonulaCarbonaria_015903	LOC100577913	-3.4454	0.992945
TetragonulaCarbonaria_012794	LOC100577918	-1.59842	1.58451
TetragonulaCarbonaria_022847	LOC100577919	4.24658	0.783103
TetragonulaCarbonaria_006384	LOC100577920	-0.282311	0.262966
TetragonulaCarbonaria_023254	LOC100577923	0.311352	0.417821
TetragonulaCarbonaria_009109	LOC100577927	0.37769	1.10692
TetragonulaCarbonaria_014280	LOC100577932	-4.13986	1.60454
TetragonulaCarbonaria_023784	LOC100577936	0.0865813	3.18782
TetragonulaCarbonaria_008605	LOC100577939	-1.25847	-3.00913
TetragonulaCarbonaria_018255	LOC100577941	0.299716	0.0850269
TetragonulaCarbonaria_005135	LOC100577943	0.867572	2.28092
TetragonulaCarbonaria_017309	LOC100577949	-1.11148	-0.599121
TetragonulaCarbonaria_018372	LOC100577955	-2.20412	2.98417
TetragonulaCarbonaria_022852	LOC100577958	2.65698	-0.830473
TetragonulaCarbonaria_006392	LOC100577959	-1.90747	-2.65234
TetragonulaCarbonaria_023105	LOC100577963	0.259439	-0.0636763
TetragonulaCarbonaria_015705	LOC100577966	1.95474	0.688607
TetragonulaCarbonaria_018759	LOC100577967	1.86154	-1.32787
TetragonulaCarbonaria_002897	LOC100577972	-0.0588436	-0.0182414
TetragonulaCarbonaria_019595	LOC100577974	-0.09004	-0.997054
TetragonulaCarbonaria_011063	LOC100577976	-1.79593	-0.500413
TetragonulaCarbonaria_016874	LOC100577980	-2.2574	1.04677
TetragonulaCarbonaria_016870	LOC100577981	-3.00303	-1.83656
TetragonulaCarbonaria_001784	LOC100577982	0.257278	-0.701663
TetragonulaCarbonaria_003258	LOC100577986	-0.213645	2.20874
TetragonulaCarbonaria_000313	LOC100577988	0.89488	-0.126947
TetragonulaCarbonaria_005975	LOC100577992	0.829017	-0.866676
TetragonulaCarbonaria_009428	LOC100577995	0.632332	-0.48402
TetragonulaCarbonaria_003610	LOC100577996	-1.21475	1.24484
TetragonulaCarbonaria_002828	LOC100577997	-9.00977	-0.197319
TetragonulaCarbonaria_000384	LOC100577998	-0.0573486	1.92056
TetragonulaCarbonaria_016113	LOC100578005	1.71653	0.288731
TetragonulaCarbonaria_017217	LOC100578011	2.39851	1.42032
TetragonulaCarbonaria_005013	LOC100578014	1.69562	-0.52849
TetragonulaCarbonaria_011849	LOC100578015	-1.19657	-0.130947
TetragonulaCarbonaria_018179	LOC100578017	-2.61339	0.149281
TetragonulaCarbonaria_013420	LOC100578020	0.491698	0.870487
TetragonulaCarbonaria_020695	LOC100578023	-7.00206	-1.47515
TetragonulaCarbonaria_002090	LOC100578025	8.26604	9.28776
TetragonulaCarbonaria_009551	LOC100578030	2.08158	1.07183
TetragonulaCarbonaria_013198	LOC100578031	-0.236436	0.609024
TetragonulaCarbonaria_003898	LOC100578035	0.999151	-1.58642
TetragonulaCarbonaria_015518	LOC100578040	0.679613	-0.0704837
TetragonulaCarbonaria_023686	LOC100578041	-4.0685	-2.27725
TetragonulaCarbonaria_015677	LOC100578044	-0.038004	5.22509
TetragonulaCarbonaria_018775	LOC100578046	0.118633	1.34678
TetragonulaCarbonaria_003368	LOC100578051	-1.46063	0.0337087
TetragonulaCarbonaria_002092	LOC100578055	-0.292262	4.81341
TetragonulaCarbonaria_010235	LOC100578059	-0.186958	1.64276
TetragonulaCarbonaria_005382	LOC100578060	2.24537	2.96262
TetragonulaCarbonaria_013184	LOC100578066	2.37482	0.881937
TetragonulaCarbonaria_007245	LOC100578067	0.0851279	1.44499
TetragonulaCarbonaria_017956	LOC100578068	2.4847	2.10315
TetragonulaCarbonaria_003902	LOC100578071	0.225345	-0.745755
TetragonulaCarbonaria_008287	LOC100578072	-0.978336	-1.07549
TetragonulaCarbonaria_008617	LOC100578084	2.52688	1.32436
TetragonulaCarbonaria_018261	LOC100578085	-0.565374	1.2727
TetragonulaCarbonaria_013028	LOC100578089	1.50434	1.19742
TetragonulaCarbonaria_020694	LOC100578090	-2.45407	-0.121402
TetragonulaCarbonaria_000876	LOC100578091	-6.02832	-2.69215
TetragonulaCarbonaria_020155	LOC100578100	0.946081	-3.47495
TetragonulaCarbonaria_022843	LOC100578105	1.70475	-1.15282
TetragonulaCarbonaria_018487	LOC100578106	-1.00941	-0.271636
TetragonulaCarbonaria_002091	LOC100578107	5.97817	8.82965
TetragonulaCarbonaria_010004	LOC100578112	-0.978296	1.22603
TetragonulaCarbonaria_002666	LOC100578113	0.869422	0.092954
TetragonulaCarbonaria_008624	LOC100578119	0.964246	-0.110951
TetragonulaCarbonaria_004899	LOC100578121	-3.20189	-1.86955
TetragonulaCarbonaria_013415	LOC100578126	-1.39906	2.51651
TetragonulaCarbonaria_003626	LOC100578129	2.67892	3.12116
TetragonulaCarbonaria_017121	LOC100578132	-0.414315	-1.81258
TetragonulaCarbonaria_002852	LOC100578137	-3.68359	0.892347
TetragonulaCarbonaria_008290	LOC100578144	-2.69443	-2.36537
TetragonulaCarbonaria_016120	LOC100578146	0.260545	-0.770791
TetragonulaCarbonaria_018634	LOC100578151	-3.11635	-2.35611
TetragonulaCarbonaria_018258	LOC100578156	-0.232872	-1.62676
TetragonulaCarbonaria_000155	LOC100578157	-0.460246	1.97137
TetragonulaCarbonaria_022163	LOC100578159	0.116948	-0.443082
TetragonulaCarbonaria_010242	LOC100578161	-0.0797718	0.86562
TetragonulaCarbonaria_023703	LOC100578162	NA	1.72761
TetragonulaCarbonaria_017235	LOC100578165	NA	1.91321
TetragonulaCarbonaria_010764	LOC100578168	-1.66178	-1.23857
TetragonulaCarbonaria_007940	LOC100578170	-1.44095	0.914923
TetragonulaCarbonaria_003199	LOC100578177	-0.906439	-0.584337
TetragonulaCarbonaria_011398	LOC100578188	-0.363772	-0.148582
TetragonulaCarbonaria_018780	LOC100578191	0.341586	0.0612515
TetragonulaCarbonaria_018260	LOC100578193	1.6942	-1.08244
TetragonulaCarbonaria_002382	LOC100578200	-0.148071	1.2072
TetragonulaCarbonaria_010761	LOC100578201	0.0950817	0.982899
TetragonulaCarbonaria_005483	LOC100578205	2.02275	0.0462998
TetragonulaCarbonaria_003200	LOC100578207	-0.903432	1.40919
TetragonulaCarbonaria_015922	LOC100578209	0.436038	0.636002
TetragonulaCarbonaria_001127	LOC100578212	1.92789	0.124605
TetragonulaCarbonaria_008295	LOC100578213	7.35432	1.83366
TetragonulaCarbonaria_018870	LOC100578215	-0.505964	0.809283
TetragonulaCarbonaria_016382	LOC100578218	-0.371235	-0.794312
TetragonulaCarbonaria_019915	LOC100578220	2.69553	2.26568
TetragonulaCarbonaria_023157	LOC100578223	-2.62769	-0.428327
TetragonulaCarbonaria_014339	LOC100578226	0.180084	0.272567
TetragonulaCarbonaria_000895	LOC100578227	-0.770415	0.122431
TetragonulaCarbonaria_013708	LOC100578232	4.08456	1.76021
TetragonulaCarbonaria_015566	LOC100578233	0.319882	2.09587
TetragonulaCarbonaria_003020	LOC100578235	-1.60837	-0.0554658
TetragonulaCarbonaria_003223	LOC100578236	1.72955	1.68702
TetragonulaCarbonaria_003947	LOC100578237	2.83419	3.2008
TetragonulaCarbonaria_022831	LOC100578239	0.400907	-1.24347
TetragonulaCarbonaria_005871	LOC100578243	0.184663	-0.182985
TetragonulaCarbonaria_013192	LOC100578245	-1.90445	-0.720258
TetragonulaCarbonaria_012319	LOC100578246	-0.0536609	0.438303
TetragonulaCarbonaria_000223	LOC100578247	0.0463918	5.35198
TetragonulaCarbonaria_010886	LOC100578248	-1.56121	-0.461743
TetragonulaCarbonaria_021674	LOC100578249	-3.3999	-0.734937
TetragonulaCarbonaria_002070	LOC100578253	0.763706	1.81065
TetragonulaCarbonaria_005234	LOC100578255	3.19073	3.24547
TetragonulaCarbonaria_000758	LOC100578257	0.262689	0.393129
TetragonulaCarbonaria_002665	LOC100578259	0.896353	-0.413282
TetragonulaCarbonaria_009927	LOC100578260	0.394126	-0.687395
TetragonulaCarbonaria_021130	LOC100578262	-0.211113	1.34887
TetragonulaCarbonaria_007577	LOC100578265	NA	0.498433
TetragonulaCarbonaria_023487	LOC100578266	-0.472144	0.165
TetragonulaCarbonaria_014070	LOC100578269	-1.94709	-0.0579218
TetragonulaCarbonaria_005487	LOC100578271	1.49308	0.425714
TetragonulaCarbonaria_004061	LOC100578276	1.06265	0.778804
TetragonulaCarbonaria_004984	LOC100578277	-0.103757	0.161448
TetragonulaCarbonaria_005754	LOC100578281	0.380137	-0.798868
TetragonulaCarbonaria_021596	LOC100578286	-0.00758818	-0.865756
TetragonulaCarbonaria_000718	LOC100578289	9.60772	7.91964
TetragonulaCarbonaria_015025	LOC100578296	0.467906	-0.942255
TetragonulaCarbonaria_019607	LOC100578298	0.17677	-1.053
TetragonulaCarbonaria_014075	LOC100578300	-0.0367902	0.973412
TetragonulaCarbonaria_010339	LOC100578309	1.26541	1.02976
TetragonulaCarbonaria_022824	LOC100578311	0.26785	-0.344536
TetragonulaCarbonaria_014751	LOC100578314	1.26927	2.07067
TetragonulaCarbonaria_020164	LOC100578321	-0.478251	-1.26731
TetragonulaCarbonaria_000898	LOC100578323	1.13691	-0.509104
TetragonulaCarbonaria_004459	LOC100578329	2.59972	-0.0577304
TetragonulaCarbonaria_022126	LOC100578332	-0.239654	-0.88034
TetragonulaCarbonaria_013212	LOC100578334	-1.31457	0.979592
TetragonulaCarbonaria_003330	LOC100578337	-2.00902	-0.70273
TetragonulaCarbonaria_017642	LOC100578341	-0.731151	-1.34967
TetragonulaCarbonaria_001492	LOC100578345	-2.17597	1.25636
TetragonulaCarbonaria_004232	LOC100578346	1.28394	0.494098
TetragonulaCarbonaria_015296	LOC100578349	-5.61159	-0.268842
TetragonulaCarbonaria_023670	LOC100578352	0.00520878	-2.15363
TetragonulaCarbonaria_018765	LOC100578355	-0.591444	-1.97786
TetragonulaCarbonaria_008497	LOC100578356	1.11154	1.06681
TetragonulaCarbonaria_016057	LOC100578360	0.707236	-0.219569
TetragonulaCarbonaria_001795	LOC100578363	2.48776	1.16609
TetragonulaCarbonaria_006711	LOC100578380	-0.0657315	0.887762
TetragonulaCarbonaria_019727	LOC100578382	-0.212727	3.71752
TetragonulaCarbonaria_016904	LOC100578386	0.357319	0.176865
TetragonulaCarbonaria_022497	LOC100578388	-0.161506	1.12023
TetragonulaCarbonaria_012740	LOC100578389	0.265744	-0.303912
TetragonulaCarbonaria_007688	LOC100578397	0.216719	-0.521181
TetragonulaCarbonaria_015017	LOC100578399	-0.667873	1.07874
TetragonulaCarbonaria_016967	LOC100578404	1.57615	0.103165
TetragonulaCarbonaria_006741	LOC100578406	0.89854	1.95118
TetragonulaCarbonaria_007948	LOC100578412	-2.30827	-2.70319
TetragonulaCarbonaria_022158	LOC100578413	NA	1.49177
TetragonulaCarbonaria_000782	LOC100578417	1.41942	-2.27098
TetragonulaCarbonaria_014330	LOC100578418	0.757511	-0.701682
TetragonulaCarbonaria_009208	LOC100578420	-0.615376	0.0536279
TetragonulaCarbonaria_023698	LOC100578421	4.12553	1.45087
TetragonulaCarbonaria_020993	LOC100578423	-0.272617	-0.748855
TetragonulaCarbonaria_012245	LOC100578424	1.50851	0.424055
TetragonulaCarbonaria_000557	LOC100578428	1.00904	0.364728
TetragonulaCarbonaria_007710	LOC100578429	1.12836	1.02833
TetragonulaCarbonaria_022811	LOC100578433	0.0118214	0.459999
TetragonulaCarbonaria_023830	LOC100578434	0.604325	0.655918
TetragonulaCarbonaria_008478	LOC100578437	0.727483	2.21064
TetragonulaCarbonaria_016435	LOC100578439	-2.19299	-1.12434
TetragonulaCarbonaria_020370	LOC100578442	9.46027	8.95934
TetragonulaCarbonaria_023013	LOC100578445	0.0939593	2.67198
TetragonulaCarbonaria_010945	LOC100578446	-1.41966	-2.07715
TetragonulaCarbonaria_016893	LOC100578448	-1.48199	0.814954
TetragonulaCarbonaria_002307	LOC100578450	0.464341	-0.348798
TetragonulaCarbonaria_016906	LOC100578466	-1.48324	0.597476
TetragonulaCarbonaria_005516	LOC100578467	3.81794	3.17218
TetragonulaCarbonaria_004087	LOC100578473	-0.331756	0.869214
TetragonulaCarbonaria_008315	LOC100578478	-1.19169	-0.801735
TetragonulaCarbonaria_014171	LOC100578479	2.26695	0.058964
TetragonulaCarbonaria_011993	LOC100578482	1.89415	0.0881205
TetragonulaCarbonaria_013698	LOC100578483	0.782277	-0.748115
TetragonulaCarbonaria_007950	LOC100578484	1.40255	-1.10654
TetragonulaCarbonaria_007684	LOC100578498	-0.479917	-0.391299
TetragonulaCarbonaria_004132	LOC100578502	0.314144	0.0309664
TetragonulaCarbonaria_013983	LOC100578503	0.511851	-0.0472475
TetragonulaCarbonaria_009349	LOC100578507	0.27021	0.274013
TetragonulaCarbonaria_000249	LOC100578513	1.87885	-0.668498
TetragonulaCarbonaria_007286	LOC100578515	-1.30446	1.68854
TetragonulaCarbonaria_009405	LOC100578519	1.20172	-1.39861
TetragonulaCarbonaria_005142	LOC100578522	-0.655595	-0.619527
TetragonulaCarbonaria_002732	LOC100578523	0.61142	-1.16282
TetragonulaCarbonaria_004126	LOC100578526	0.339103	-0.0535825
TetragonulaCarbonaria_001124	LOC100578529	0.578017	0.700552
TetragonulaCarbonaria_015324	LOC100578530	0.598534	-1.25961
TetragonulaCarbonaria_014067	LOC100578532	0.0160687	0.336325
TetragonulaCarbonaria_019107	LOC100578534	0.232412	0.257843
TetragonulaCarbonaria_007681	LOC100578537	1.28331	0.490479
TetragonulaCarbonaria_016426	LOC100578540	-0.543007	-0.484461
TetragonulaCarbonaria_004301	LOC100578542	-0.638335	2.19855
TetragonulaCarbonaria_023652	LOC100578546	1.04729	0.402421
TetragonulaCarbonaria_016440	LOC100578547	-3.08182	-1.45081
TetragonulaCarbonaria_016627	LOC100578556	0.28092	0.786701
TetragonulaCarbonaria_011395	LOC100578557	-1.68627	-1.02906
TetragonulaCarbonaria_002515	LOC100578559	1.60686	-0.229112
TetragonulaCarbonaria_021121	LOC100578560	-0.902444	-0.449252
TetragonulaCarbonaria_022119	LOC100578561	6.57311	6.11758
TetragonulaCarbonaria_007504	LOC100578563	1.77463	1.98443
TetragonulaCarbonaria_013802	LOC100578571	9.27014	10.0991
TetragonulaCarbonaria_016421	LOC100578575	3.30918	0.746759
TetragonulaCarbonaria_019696	LOC100578576	NA	2.65263
TetragonulaCarbonaria_010923	LOC100578579	1.59978	-0.584149
TetragonulaCarbonaria_021602	LOC100578580	-1.26893	0.465546
TetragonulaCarbonaria_021462	LOC100578581	-3.22554	-0.0156168
TetragonulaCarbonaria_014050	LOC100578586	-3.9018	-4.82053
TetragonulaCarbonaria_009398	LOC100578587	-1.95919	-2.82859
TetragonulaCarbonaria_001378	LOC100578597	0.17694	0.256491
TetragonulaCarbonaria_013796	LOC100578600	-1.60778	0.870325
TetragonulaCarbonaria_022806	LOC100578602	2.47283	-1.00701
TetragonulaCarbonaria_016161	LOC100578606	0.769772	1.61318
TetragonulaCarbonaria_008651	LOC100578611	2.51776	0.375347
TetragonulaCarbonaria_004359	LOC100578613	-1.41626	1.78812
TetragonulaCarbonaria_007778	LOC100578614	NA	5.76297
TetragonulaCarbonaria_015658	LOC100578618	0.676212	2.85416
TetragonulaCarbonaria_009133	LOC100578624	0.116055	0.350849
TetragonulaCarbonaria_000017	LOC100578625	NA	-4.11162
TetragonulaCarbonaria_004147	LOC100578628	1.01117	-1.17369
TetragonulaCarbonaria_013977	LOC100578629	0.424295	0.124215
TetragonulaCarbonaria_014085	LOC100578631	0.162549	0.731806
TetragonulaCarbonaria_017308	LOC100578641	-0.0756185	-1.15228
TetragonulaCarbonaria_012218	LOC100578653	0.932118	-0.98943
TetragonulaCarbonaria_007958	LOC100578654	6.39854	3.28901
TetragonulaCarbonaria_004203	LOC100578660	0.412354	-0.0727928
TetragonulaCarbonaria_006783	LOC100578661	-0.757436	-0.65541
TetragonulaCarbonaria_005074	LOC100578662	-0.500143	1.36077
TetragonulaCarbonaria_000011	LOC100578664	-1.19183	-3.97632
TetragonulaCarbonaria_023094	LOC100578680	0.114683	-1.23833
TetragonulaCarbonaria_008348	LOC100578691	4.844	3.30463
TetragonulaCarbonaria_010325	LOC100578696	0.375936	-0.139248
TetragonulaCarbonaria_012390	LOC100578697	1.5043	-1.49608
TetragonulaCarbonaria_000808	LOC100578699	7.67308	4.94758
TetragonulaCarbonaria_007293	LOC100578703	-0.825026	0.530566
TetragonulaCarbonaria_013975	LOC100578704	1.25662	-0.0608771
TetragonulaCarbonaria_002064	LOC100578705	0.00507097	0.521765
TetragonulaCarbonaria_015511	LOC100578706	-0.261244	1.79029
TetragonulaCarbonaria_000314	LOC100578713	0.523462	-0.231678
TetragonulaCarbonaria_011065	LOC100578714	-1.85895	-0.0443057
TetragonulaCarbonaria_008645	LOC100578715	1.18755	1.40098
TetragonulaCarbonaria_016438	LOC100578716	-1.38863	-0.621952
TetragonulaCarbonaria_018281	LOC100578718	1.91257	4.73257
TetragonulaCarbonaria_003858	LOC100578719	-0.776249	3.77558
TetragonulaCarbonaria_016312	LOC100578721	0.0897888	-0.594713
TetragonulaCarbonaria_010008	LOC100578723	0.913762	-1.56199
TetragonulaCarbonaria_016619	LOC100578725	-2.3877	0.332863
TetragonulaCarbonaria_000319	LOC100578726	3.62763	3.25318
TetragonulaCarbonaria_009194	LOC100578727	1.39685	3.36191
TetragonulaCarbonaria_007529	LOC100578729	4.25136	0.897973
TetragonulaCarbonaria_008552	LOC100578730	NA	-0.837717
TetragonulaCarbonaria_018109	LOC100578731	-0.0336849	-2.47488
TetragonulaCarbonaria_001467	LOC100578732	NA	2.41371
TetragonulaCarbonaria_019706	LOC100578733	-1.27803	-2.31181
TetragonulaCarbonaria_014269	LOC100578734	0.573872	-0.760115
TetragonulaCarbonaria_012212	LOC100578735	0.836013	-0.278972
TetragonulaCarbonaria_019499	LOC100578736	-0.303318	1.19178
TetragonulaCarbonaria_013035	LOC100578739	-0.294086	-1.4366
TetragonulaCarbonaria_007295	LOC100578743	0.482115	1.20733
TetragonulaCarbonaria_022251	LOC100578745	-0.728868	-2.89491
TetragonulaCarbonaria_019438	LOC100578746	1.13718	1.84999
TetragonulaCarbonaria_000095	LOC100578752	0.504927	0.0381921
TetragonulaCarbonaria_019792	LOC100578763	-0.225756	-0.469669
TetragonulaCarbonaria_018111	LOC100578769	0.931735	-0.0324209
TetragonulaCarbonaria_001490	LOC100578770	0.108792	-0.402912
TetragonulaCarbonaria_011609	LOC100578773	1.21003	2.33761
TetragonulaCarbonaria_001259	LOC100578774	-1.2269	-2.01809
TetragonulaCarbonaria_007368	LOC100578776	-2.69716	1.91694
TetragonulaCarbonaria_011928	LOC100578779	-0.975232	-2.74356
TetragonulaCarbonaria_003852	LOC100578780	-0.398447	4.83401
TetragonulaCarbonaria_018517	LOC100578782	NA	-1.00804
TetragonulaCarbonaria_017837	LOC100578783	NA	1.40084
TetragonulaCarbonaria_018112	LOC100578797	-1.01377	0.674749
TetragonulaCarbonaria_008351	LOC100578801	-0.405135	2.15969
TetragonulaCarbonaria_004202	LOC100578805	-0.714219	0.257723
TetragonulaCarbonaria_019003	LOC100578810	0.655784	-5.01645
TetragonulaCarbonaria_016998	LOC100578811	-1.65728	-1.43428
TetragonulaCarbonaria_007372	LOC100578813	2.61341	1.21527
TetragonulaCarbonaria_016022	LOC100578814	0.682164	5.0995
TetragonulaCarbonaria_013962	LOC100578816	-7.07231	4.13669
TetragonulaCarbonaria_004824	LOC100578818	0.79373	-0.791413
TetragonulaCarbonaria_014159	LOC100578820	-1.30885	-0.14545
TetragonulaCarbonaria_014959	LOC100578821	-2.76474	-0.20304
TetragonulaCarbonaria_018610	LOC100578822	-2.91692	-2.65559
TetragonulaCarbonaria_011161	LOC100578823	2.79054	-0.462024
TetragonulaCarbonaria_017540	LOC100578824	2.72458	-3.45431
TetragonulaCarbonaria_002471	LOC100578826	1.14415	0.976504
TetragonulaCarbonaria_003374	LOC100578828	-1.98584	1.48819
TetragonulaCarbonaria_015829	LOC100578829	10.2303	3.64365
TetragonulaCarbonaria_008362	LOC100578833	1.79688	0.00648671
TetragonulaCarbonaria_013544	LOC100578834	0.632488	-0.604758
TetragonulaCarbonaria_017220	LOC100578852	1.13996	0.150348
TetragonulaCarbonaria_019956	LOC100578853	0.746129	-0.422628
TetragonulaCarbonaria_018777	LOC100578864	0.417397	-0.811115
TetragonulaCarbonaria_019553	LOC100578865	-0.118979	-0.831883
TetragonulaCarbonaria_022839	LOC100578875	-0.405312	-0.472036
TetragonulaCarbonaria_011938	LOC100578879	1.08337	0.99617
TetragonulaCarbonaria_006271	LOC100578883	0.397214	0.462465
TetragonulaCarbonaria_007704	LOC100578885	0.397453	-0.431436
TetragonulaCarbonaria_014639	LOC100578888	2.01612	0.643429
TetragonulaCarbonaria_017218	LOC100578890	1.14138	-1.56911
TetragonulaCarbonaria_002312	LOC100578892	0.141582	-0.334409
TetragonulaCarbonaria_004324	LOC100578893	1.20798	-0.833091
TetragonulaCarbonaria_007718	LOC100578899	-1.28523	1.15099
TetragonulaCarbonaria_005191	LOC100578901	-1.76797	-1.11054
TetragonulaCarbonaria_022782	LOC100578907	0.975225	0.863113
TetragonulaCarbonaria_001637	LOC100578909	1.01089	-0.362219
TetragonulaCarbonaria_022403	LOC100578910	4.34033	-0.330632
TetragonulaCarbonaria_005315	LOC100578913	-1.17056	-5.70217
TetragonulaCarbonaria_011283	LOC100578919	-0.974764	2.53749
TetragonulaCarbonaria_007226	LOC100578920	-0.102325	-2.40773
TetragonulaCarbonaria_003953	LOC100578921	1.11568	1.77085
TetragonulaCarbonaria_016363	LOC100578924	-0.126002	0.753993
TetragonulaCarbonaria_014636	LOC100578925	-0.329962	-0.93107
TetragonulaCarbonaria_004143	LOC100578927	0.358192	0.48606
TetragonulaCarbonaria_023436	LOC100578929	0.221908	-0.348042
TetragonulaCarbonaria_007479	LOC100578931	1.65783	-0.0427865
TetragonulaCarbonaria_007017	LOC100578935	-1.07254	-1.57516
TetragonulaCarbonaria_004476	LOC100578936	3.58046	-1.76498
TetragonulaCarbonaria_013555	LOC100578937	-0.258479	-0.649454
TetragonulaCarbonaria_022432	LOC100578939	-0.0938963	0.204477
TetragonulaCarbonaria_012945	LOC100578943	-2.8589	-0.307363
TetragonulaCarbonaria_007146	LOC100578947	1.56459	-0.514077
TetragonulaCarbonaria_006269	LOC100578953	-0.351994	-0.476465
TetragonulaCarbonaria_011282	LOC100578955	-1.70306	0.878294
TetragonulaCarbonaria_020605	LOC100578957	2.03614	-0.823824
TetragonulaCarbonaria_014170	LOC100578966	-2.29691	-2.54024
TetragonulaCarbonaria_013559	LOC100578975	0.737724	-0.836465
TetragonulaCarbonaria_022430	LOC100578976	1.06505	-1.17872
TetragonulaCarbonaria_018922	LOC100578984	-0.0819484	6.41196
TetragonulaCarbonaria_023660	LOC100578988	1.28809	-0.635506
TetragonulaCarbonaria_011307	LOC100578989	2.49673	4.17863
TetragonulaCarbonaria_006478	LOC100578990	0.180604	-0.525668
TetragonulaCarbonaria_007299	LOC100578998	0.717581	-0.052161
TetragonulaCarbonaria_011927	LOC100578999	1.94503	2.27877
TetragonulaCarbonaria_009068	LOC100579003	0.409492	0.264006
TetragonulaCarbonaria_007026	LOC100579005	1.06137	-3.26867
TetragonulaCarbonaria_018218	LOC100579007	1.09269	0.18538
TetragonulaCarbonaria_013226	LOC100579008	0.440204	1.05549
TetragonulaCarbonaria_006729	LOC100579015	2.36679	-0.314121
TetragonulaCarbonaria_022750	LOC100579018	-1.40708	3.46117
TetragonulaCarbonaria_008682	LOC100579019	-5.80725	-1.58884
TetragonulaCarbonaria_010003	LOC100579022	2.31228	-0.524389
TetragonulaCarbonaria_007709	LOC100579024	-0.0134709	-0.385721
TetragonulaCarbonaria_000814	LOC100579026	-2.36352	-1.77659
TetragonulaCarbonaria_017194	LOC100579031	-1.90939	0.648215
TetragonulaCarbonaria_003892	LOC100579034	1.14684	0.341717
TetragonulaCarbonaria_020419	LOC100579038	-0.201972	0.333391
TetragonulaCarbonaria_022360	LOC100579040	0.0272913	-0.369369
TetragonulaCarbonaria_018967	LOC100579049	0.808942	0.40389
TetragonulaCarbonaria_014146	LOC100579052	-2.61513	-2.11176
TetragonulaCarbonaria_000759	LOC100579053	0.410461	-0.976923
TetragonulaCarbonaria_006266	LOC100579054	1.39819	-1.15991
TetragonulaCarbonaria_020072	LOC100579055	-2.59256	2.00551
TetragonulaCarbonaria_011249	LOC100579057	-0.376717	0.754819
TetragonulaCarbonaria_008803	LOC100579058	6.00563	5.72192
TetragonulaCarbonaria_000013	LOC100642173	-1.06668	5.31449
TetragonulaCarbonaria_022206	LOC100820634	-0.0208321	2.42287
TetragonulaCarbonaria_006208	LOC101664701	-3.11684	-0.309827
TetragonulaCarbonaria_003262	LOC102653587	-3.40583	-2.20575
TetragonulaCarbonaria_005005	LOC102653588	0.500908	0.984148
TetragonulaCarbonaria_016000	LOC102653614	-0.72452	1.46813
TetragonulaCarbonaria_008278	LOC102653640	-1.83312	-0.780995
TetragonulaCarbonaria_006532	LOC102653655	-1.62101	-0.0650449
TetragonulaCarbonaria_000786	LOC102653658	1.73772	-0.792712
TetragonulaCarbonaria_009678	LOC102653702	-0.892278	0.52186
TetragonulaCarbonaria_002451	LOC102653727	-2.55616	3.13966
TetragonulaCarbonaria_006899	LOC102653748	3.42729	1.947
TetragonulaCarbonaria_006393	LOC102653753	0.12116	-0.087092
TetragonulaCarbonaria_021071	LOC102653759	0.25891	0.576562
TetragonulaCarbonaria_000958	LOC102653763	-3.23445	0.515013
TetragonulaCarbonaria_004279	LOC102653764	-3.32635	0.760394
TetragonulaCarbonaria_015911	LOC102653773	0.278398	-1.21621
TetragonulaCarbonaria_001278	LOC102653793	-0.281526	-0.323592
TetragonulaCarbonaria_007296	LOC102653795	0.503747	-1.85578
TetragonulaCarbonaria_013525	LOC102653798	1.06514	-1.53597
TetragonulaCarbonaria_006175	LOC102653800	-2.19967	1.44521
TetragonulaCarbonaria_011176	LOC102653803	1.58578	-1.79863
TetragonulaCarbonaria_019099	LOC102653815	0.779372	-1.10897
TetragonulaCarbonaria_021070	LOC102653832	-3.38313	0.505314
TetragonulaCarbonaria_001687	LOC102653839	0.27414	0.425248
TetragonulaCarbonaria_022269	LOC102653856	-1.21585	-0.69547
TetragonulaCarbonaria_007139	LOC102653862	-1.64326	0.353177
TetragonulaCarbonaria_007620	LOC102653879	0.395658	-1.44296
TetragonulaCarbonaria_000789	LOC102653893	0.176585	-0.93891
TetragonulaCarbonaria_021759	LOC102653894	-1.01007	1.00356
TetragonulaCarbonaria_016639	LOC102653897	NA	1.79309
TetragonulaCarbonaria_000794	LOC102653920	-0.767187	1.19113
TetragonulaCarbonaria_004055	LOC102653922	-1.80547	2.19187
TetragonulaCarbonaria_002449	LOC102653930	-0.0929275	0.661066
TetragonulaCarbonaria_014661	LOC102653935	-2.18529	-1.22318
TetragonulaCarbonaria_007952	LOC102653940	0.550017	-0.690073
TetragonulaCarbonaria_007266	LOC102653947	5.98309	-2.41977
TetragonulaCarbonaria_009475	LOC102653951	1.46668	-2.42162
TetragonulaCarbonaria_011154	LOC102653955	0.0164995	0.491576
TetragonulaCarbonaria_021856	LOC102653956	-1.98326	0.573549
TetragonulaCarbonaria_012393	LOC102653957	-3.92757	0.175333
TetragonulaCarbonaria_004482	LOC102653958	0.0539632	1.56809
TetragonulaCarbonaria_013699	LOC102653960	0.016895	-1.83526
TetragonulaCarbonaria_008032	LOC102653961	3.50493	2.13041
TetragonulaCarbonaria_009583	LOC102653965	0.210098	0.39304
TetragonulaCarbonaria_017999	LOC102653988	-5.04727	-0.382624
TetragonulaCarbonaria_015702	LOC102654007	0.706984	0.844117
TetragonulaCarbonaria_004478	LOC102654012	-3.21703	-1.1016
TetragonulaCarbonaria_012234	LOC102654014	0.00652175	0.00434937
TetragonulaCarbonaria_016813	LOC102654029	0.228478	-0.502356
TetragonulaCarbonaria_022396	LOC102654041	2.3609	-0.477733
TetragonulaCarbonaria_017307	LOC102654069	-0.746683	-0.833749
TetragonulaCarbonaria_009495	LOC102654078	-3.3328	-0.330552
TetragonulaCarbonaria_009694	LOC102654083	1.14257	0.890983
TetragonulaCarbonaria_010204	LOC102654084	-1.82407	1.85071
TetragonulaCarbonaria_022397	LOC102654090	-1.31163	0.45977
TetragonulaCarbonaria_016039	LOC102654091	3.0402	-2.40529
TetragonulaCarbonaria_021571	LOC102654111	-2.03561	1.09037
TetragonulaCarbonaria_019610	LOC102654127	-0.507507	-1.20002
TetragonulaCarbonaria_014045	LOC102654146	3.0273	-4.29992
TetragonulaCarbonaria_020286	LOC102654165	0.32302	0.987395
TetragonulaCarbonaria_013010	LOC102654166	0.475211	-0.131568
TetragonulaCarbonaria_015019	LOC102654169	-2.25771	-0.0519507
TetragonulaCarbonaria_016265	LOC102654175	-2.72957	-0.435232
TetragonulaCarbonaria_004648	LOC102654184	-0.256604	0.195223
TetragonulaCarbonaria_016037	LOC102654186	0.980977	1.29145
TetragonulaCarbonaria_020092	LOC102654192	0.370379	-0.778991
TetragonulaCarbonaria_002503	LOC102654212	0.436215	-1.60599
TetragonulaCarbonaria_018005	LOC102654242	-2.64861	-2.27569
TetragonulaCarbonaria_006309	LOC102654257	-1.5063	-0.670894
TetragonulaCarbonaria_021962	LOC102654261	0.669271	0.115799
TetragonulaCarbonaria_005107	LOC102654268	2.23027	-0.0353797
TetragonulaCarbonaria_011557	LOC102654271	0.289441	1.71642
TetragonulaCarbonaria_002692	LOC102654281	-2.00906	-1.84335
TetragonulaCarbonaria_018004	LOC102654286	-2.37343	3.21293
TetragonulaCarbonaria_003912	LOC102654289	-2.28304	-1.86745
TetragonulaCarbonaria_011536	LOC102654312	-0.0364999	-0.544022
TetragonulaCarbonaria_006746	LOC102654315	7.63696	2.73901
TetragonulaCarbonaria_023697	LOC102654344	5.88962	2.8655
TetragonulaCarbonaria_011160	LOC102654345	-0.900333	-0.741898
TetragonulaCarbonaria_017316	LOC102654349	2.04735	-1.34676
TetragonulaCarbonaria_006126	LOC102654353	1.89096	-0.41748
TetragonulaCarbonaria_014041	LOC102654355	1.55455	-2.77258
TetragonulaCarbonaria_012517	LOC102654365	-0.236609	0.108263
TetragonulaCarbonaria_024047	LOC102654366	NA	0.752681
TetragonulaCarbonaria_013090	LOC102654369	0.563099	2.06957
TetragonulaCarbonaria_001779	LOC102654371	3.34343	1.04669
TetragonulaCarbonaria_018193	LOC102654379	-1.78887	-0.258911
TetragonulaCarbonaria_012891	LOC102654395	0.624256	0.900311
TetragonulaCarbonaria_000251	LOC102654398	0.575509	-1.47461
TetragonulaCarbonaria_012736	LOC102654405	1.12776	-2.05915
TetragonulaCarbonaria_009080	LOC102654426	-0.0556743	0.415911
TetragonulaCarbonaria_006755	LOC102654427	-1.92136	0.0927334
TetragonulaCarbonaria_009818	LOC102654436	-0.518551	1.30331
TetragonulaCarbonaria_009274	LOC102654452	-2.55079	-2.01593
TetragonulaCarbonaria_005097	LOC102654461	-0.122286	-0.821324
TetragonulaCarbonaria_011445	LOC102654465	0.954324	-0.641707
TetragonulaCarbonaria_009686	LOC102654481	0.40976	-4.72871
TetragonulaCarbonaria_015130	LOC102654488	0.698937	-0.192472
TetragonulaCarbonaria_006313	LOC102654496	-1.93843	-3.49381
TetragonulaCarbonaria_012213	LOC102654510	-0.54825	0.199207
TetragonulaCarbonaria_021947	LOC102654517	3.85276	2.72597
TetragonulaCarbonaria_004308	LOC102654542	1.03239	-0.107878
TetragonulaCarbonaria_012214	LOC102654555	0.247167	-0.637308
TetragonulaCarbonaria_019601	LOC102654567	-0.0144796	-0.893266
TetragonulaCarbonaria_002863	LOC102654592	-0.300564	-0.0836453
TetragonulaCarbonaria_002830	LOC102654594	0.914876	1.60538
TetragonulaCarbonaria_020728	LOC102654608	-0.770691	-2.60374
TetragonulaCarbonaria_003900	LOC102654610	1.95742	-0.686117
TetragonulaCarbonaria_023977	LOC102654626	0.291028	0.131691
TetragonulaCarbonaria_004907	LOC102654640	3.25247	0.609728
TetragonulaCarbonaria_002481	LOC102654641	-1.11781	-3.80415
TetragonulaCarbonaria_021741	LOC102654652	-0.539122	-0.590154
TetragonulaCarbonaria_008464	LOC102654653	0.394335	-0.0429356
TetragonulaCarbonaria_005431	LOC102654681	-0.411791	-0.552738
TetragonulaCarbonaria_015588	LOC102654682	0.49138	-0.776585
TetragonulaCarbonaria_009735	LOC102654685	0.850529	0.115928
TetragonulaCarbonaria_000316	LOC102654691	-1.76172	-0.492455
TetragonulaCarbonaria_009928	LOC102654708	0.430607	1.2991
TetragonulaCarbonaria_009394	LOC102654729	-2.77101	0.448821
TetragonulaCarbonaria_011081	LOC102654736	0.0618302	-0.426477
TetragonulaCarbonaria_010216	LOC102654737	1.01251	-0.251415
TetragonulaCarbonaria_002429	LOC102654746	-0.793833	0.135285
TetragonulaCarbonaria_021172	LOC102654768	2.0401	-1.00157
TetragonulaCarbonaria_011076	LOC102654773	0.706612	0.841597
TetragonulaCarbonaria_012976	LOC102654777	3.51164	-2.55225
TetragonulaCarbonaria_006779	LOC102654783	0.659719	-1.39144
TetragonulaCarbonaria_001112	LOC102654791	1.44558	0.0891913
TetragonulaCarbonaria_007513	LOC102654839	-0.573462	-3.26344
TetragonulaCarbonaria_013633	LOC102654841	0.600771	-3.512
TetragonulaCarbonaria_011073	LOC102654858	-0.152895	0.489368
TetragonulaCarbonaria_004367	LOC102654867	-2.77932	-4.12058
TetragonulaCarbonaria_009562	LOC102654871	0.895683	-0.042674
TetragonulaCarbonaria_007604	LOC102654890	1.97573	-1.14504
TetragonulaCarbonaria_010287	LOC102654894	-0.962747	3.9565
TetragonulaCarbonaria_008316	LOC102654905	-2.05035	-5.14288
TetragonulaCarbonaria_004081	LOC102654911	-1.25722	0.761211
TetragonulaCarbonaria_014377	LOC102654919	0.191776	0.419414
TetragonulaCarbonaria_020560	LOC102654920	-4.0725	-0.467311
TetragonulaCarbonaria_016379	LOC102654925	0.323446	0.686947
TetragonulaCarbonaria_000772	LOC102654930	-1.32494	1.88076
TetragonulaCarbonaria_016023	LOC102654936	1.23026	4.66132
TetragonulaCarbonaria_019741	LOC102654952	-0.277417	-0.845582
TetragonulaCarbonaria_009132	LOC102654955	-0.101722	-1.00103
TetragonulaCarbonaria_004844	LOC102654959	9.22404	1.84399
TetragonulaCarbonaria_020259	LOC102654964	-1.10269	3.84263
TetragonulaCarbonaria_011371	LOC102654965	-1.65908	-3.70202
TetragonulaCarbonaria_016024	LOC102654968	-3.30081	-3.41144
TetragonulaCarbonaria_005748	LOC102654970	-2.16903	-1.17401
TetragonulaCarbonaria_010997	LOC102654975	0.322158	0.895099
TetragonulaCarbonaria_018782	LOC102654987	0.185793	-0.563427
TetragonulaCarbonaria_018280	LOC102654993	4.41088	2.43993
TetragonulaCarbonaria_018178	LOC102654994	0.0671326	-1.3145
TetragonulaCarbonaria_009391	LOC102655008	NA	-0.050926
TetragonulaCarbonaria_003643	LOC102655009	-3.10288	3.06629
TetragonulaCarbonaria_010018	LOC102655030	-0.0486665	1.08397
TetragonulaCarbonaria_017039	LOC102655031	-0.910568	-3.49458
TetragonulaCarbonaria_005438	LOC102655034	-2.22111	-0.160535
TetragonulaCarbonaria_016643	LOC102655050	-3.86758	-1.21616
TetragonulaCarbonaria_020552	LOC102655054	-2.50367	-0.245458
TetragonulaCarbonaria_002210	LOC102655072	-1.68216	-1.45553
TetragonulaCarbonaria_019456	LOC102655090	-1.01558	-0.00825715
TetragonulaCarbonaria_023435	LOC102655092	0.207049	-1.08805
TetragonulaCarbonaria_004985	LOC102655097	0.115483	0.273784
TetragonulaCarbonaria_008400	LOC102655100	-3.25721	0.0433936
TetragonulaCarbonaria_004831	LOC102655102	-1.66782	0.260834
TetragonulaCarbonaria_013173	LOC102655107	-0.805762	2.25421
TetragonulaCarbonaria_023466	LOC102655111	0.0783564	-1.43461
TetragonulaCarbonaria_018774	LOC102655112	-0.812501	-0.217649
TetragonulaCarbonaria_002271	LOC102655120	-0.0546308	0.180072
TetragonulaCarbonaria_002283	LOC102655126	NA	-1.85504
TetragonulaCarbonaria_017197	LOC102655127	1.71069	-0.521197
TetragonulaCarbonaria_024222	LOC102655130	1.93899	-1.11767
TetragonulaCarbonaria_001907	LOC102655138	-2.72253	-0.621762
TetragonulaCarbonaria_018856	LOC102655139	-1.41505	-0.346957
TetragonulaCarbonaria_004594	LOC102655141	0.395505	-1.39196
TetragonulaCarbonaria_021347	LOC102655147	-2.99855	-1.69535
TetragonulaCarbonaria_018569	LOC102655148	-2.61337	0.914868
TetragonulaCarbonaria_017195	LOC102655156	-0.579251	1.63038
TetragonulaCarbonaria_018476	LOC102655168	-1.84771	-4.65587
TetragonulaCarbonaria_015311	LOC102655189	-1.56424	0.524335
TetragonulaCarbonaria_006369	LOC102655202	-5.73157	4.48653
TetragonulaCarbonaria_019465	LOC102655217	-1.21188	0.0159112
TetragonulaCarbonaria_014064	LOC102655218	-2.3282	-3.03386
TetragonulaCarbonaria_007990	LOC102655220	-1.03294	0.355334
TetragonulaCarbonaria_010908	LOC102655228	0.600849	3.81775
TetragonulaCarbonaria_022826	LOC102655238	1.75219	0.00933774
TetragonulaCarbonaria_018771	LOC102655240	0.458339	-1.56549
TetragonulaCarbonaria_016152	LOC102655243	0.0555771	0.46344
TetragonulaCarbonaria_001115	LOC102655244	1.75424	1.46475
TetragonulaCarbonaria_010541	LOC102655249	-1.32774	-3.60642
TetragonulaCarbonaria_015309	LOC102655259	0.133706	0.31266
TetragonulaCarbonaria_022169	LOC102655263	-0.496276	-0.388241
TetragonulaCarbonaria_020161	LOC102655268	-2.47831	0.545994
TetragonulaCarbonaria_010025	LOC102655272	0.195988	0.291483
TetragonulaCarbonaria_022968	LOC102655284	-0.144399	0.179436
TetragonulaCarbonaria_021933	LOC102655306	-0.579056	-2.48476
TetragonulaCarbonaria_000809	LOC102655319	7.82635	-0.321496
TetragonulaCarbonaria_018105	LOC102655329	-0.109739	0.481555
TetragonulaCarbonaria_003000	LOC102655332	-1.45242	0.644392
TetragonulaCarbonaria_022971	LOC102655356	-2.39417	-0.467053
TetragonulaCarbonaria_014426	LOC102655357	-1.58328	1.25309
TetragonulaCarbonaria_007683	LOC102655388	-2.00885	1.58078
TetragonulaCarbonaria_014446	LOC102655392	-0.127807	0.075858
TetragonulaCarbonaria_002336	LOC102655399	-0.515413	0.508809
TetragonulaCarbonaria_021392	LOC102655407	0.567259	0.098139
TetragonulaCarbonaria_022479	LOC102655411	0.50635	0.845661
TetragonulaCarbonaria_008454	LOC102655435	-0.128322	0.216484
TetragonulaCarbonaria_009542	LOC102655440	-1.82467	-0.620543
TetragonulaCarbonaria_023110	LOC102655446	3.17629	-0.127697
TetragonulaCarbonaria_005450	LOC102655449	NA	1.91851
TetragonulaCarbonaria_022052	LOC102655457	-1.37689	1.70229
TetragonulaCarbonaria_021729	LOC102655461	NA	-1.59327
TetragonulaCarbonaria_008641	LOC102655463	2.21426	0.256835
TetragonulaCarbonaria_011735	LOC102655466	0.340604	0.262192
TetragonulaCarbonaria_012824	LOC102655469	-2.17608	-0.743635
TetragonulaCarbonaria_016958	LOC102655470	-1.2447	-3.87282
TetragonulaCarbonaria_017352	LOC102655479	0.740861	-0.0356801
TetragonulaCarbonaria_010538	LOC102655493	NA	-3.08826
TetragonulaCarbonaria_011824	LOC102655503	1.77429	0.655037
TetragonulaCarbonaria_015709	LOC102655538	0.494742	-2.71636
TetragonulaCarbonaria_000033	LOC102655540	-2.45169	-0.380982
TetragonulaCarbonaria_008413	LOC102655553	-2.9863	1.14544
TetragonulaCarbonaria_018477	LOC102655563	-2.72027	-1.75267
TetragonulaCarbonaria_021361	LOC102655564	0.0328392	-1.33006
TetragonulaCarbonaria_021603	LOC102655585	2.18115	-0.700203
TetragonulaCarbonaria_011690	LOC102655592	2.96994	-1.64952
TetragonulaCarbonaria_002785	LOC102655603	0.0365385	-0.10397
TetragonulaCarbonaria_005079	LOC102655617	0.19828	-0.129715
TetragonulaCarbonaria_010315	LOC102655618	1.25193	-1.3272
TetragonulaCarbonaria_011696	LOC102655622	0.279736	-0.249362
TetragonulaCarbonaria_015839	LOC102655631	-7.17593	-1.2048
TetragonulaCarbonaria_000342	LOC102655639	0.763608	-1.05835
TetragonulaCarbonaria_016989	LOC102655648	-0.178617	-1.62205
TetragonulaCarbonaria_018558	LOC102655661	-0.1603	-1.02072
TetragonulaCarbonaria_005351	LOC102655663	0.686923	0.0782406
TetragonulaCarbonaria_016376	LOC102655673	0.375344	-0.120669
TetragonulaCarbonaria_004611	LOC102655679	0.788449	-0.460176
TetragonulaCarbonaria_022373	LOC102655688	1.03736	-1.02544
TetragonulaCarbonaria_002105	LOC102655689	1.6093	-0.719203
TetragonulaCarbonaria_002221	LOC102655690	NA	2.12778
TetragonulaCarbonaria_009353	LOC102655706	-1.66446	-1.86838
TetragonulaCarbonaria_017298	LOC102655712	0.569832	-1.86696
TetragonulaCarbonaria_004942	LOC102655737	-0.243767	2.10818
TetragonulaCarbonaria_011936	LOC102655740	3.66477	1.34551
TetragonulaCarbonaria_013400	LOC102655754	-0.544948	-0.045094
TetragonulaCarbonaria_016848	LOC102655756	-2.38756	-2.48952
TetragonulaCarbonaria_017390	LOC102655765	1.1772	-1.81116
TetragonulaCarbonaria_010347	LOC102655778	-0.0270505	-0.476326
TetragonulaCarbonaria_019272	LOC102655788	-2.98986	1.79821
TetragonulaCarbonaria_014262	LOC102655796	0.804293	-1.11495
TetragonulaCarbonaria_013371	LOC102655814	-3.14529	-2.21953
TetragonulaCarbonaria_001975	LOC102655836	0.471656	0.209829
TetragonulaCarbonaria_011469	LOC102655838	0.749925	0.399842
TetragonulaCarbonaria_020963	LOC102655841	-0.413333	-0.616485
TetragonulaCarbonaria_002714	LOC102655859	-0.207858	-0.0245841
TetragonulaCarbonaria_001976	LOC102655877	-0.70404	-1.70655
TetragonulaCarbonaria_021839	LOC102655879	1.52953	-2.1981
TetragonulaCarbonaria_006363	LOC102655882	NA	2.6869
TetragonulaCarbonaria_023358	LOC102655889	-0.917016	1.46653
TetragonulaCarbonaria_005808	LOC102655896	0.843654	1.06408
TetragonulaCarbonaria_002263	LOC102655897	2.00737	-0.937718
TetragonulaCarbonaria_011473	LOC102655898	0.692567	-1.79332
TetragonulaCarbonaria_018833	LOC102655904	-3.63381	-0.266874
TetragonulaCarbonaria_011474	LOC102655942	-0.215495	-1.78698
TetragonulaCarbonaria_022178	LOC102655948	0.596157	-0.273713
TetragonulaCarbonaria_015284	LOC102655950	0.45739	1.33252
TetragonulaCarbonaria_023121	LOC102655953	1.18427	-1.97938
TetragonulaCarbonaria_008235	LOC102655971	1.11406	-0.966238
TetragonulaCarbonaria_007014	LOC102655979	NA	-0.83862
TetragonulaCarbonaria_022224	LOC102655980	1.22312	0.835275
TetragonulaCarbonaria_009546	LOC102655983	-0.700398	-0.57017
TetragonulaCarbonaria_007657	LOC102655994	1.23726	-1.21636
TetragonulaCarbonaria_000913	LOC102656006	0.176324	0.190874
TetragonulaCarbonaria_019717	LOC102656021	0.52801	1.04466
TetragonulaCarbonaria_010648	LOC102656055	5.89887	-2.75644
TetragonulaCarbonaria_002993	LOC102656070	-1.63606	-0.740567
TetragonulaCarbonaria_001072	LOC102656074	-0.452116	-1.0027
TetragonulaCarbonaria_023671	LOC102656088	-0.992452	-2.75928
TetragonulaCarbonaria_007796	LOC102656093	1.38632	-0.330604
TetragonulaCarbonaria_001328	LOC102656101	-0.583053	-1.84233
TetragonulaCarbonaria_018126	LOC102656107	-0.731276	0.635842
TetragonulaCarbonaria_016996	LOC102656116	-2.23727	-2.47492
TetragonulaCarbonaria_011621	LOC102656131	-0.0583908	-0.607433
TetragonulaCarbonaria_023146	LOC102656132	-0.236337	0.101328
TetragonulaCarbonaria_019295	LOC102656134	0.0804909	0.0512335
TetragonulaCarbonaria_012388	LOC102656136	0.662471	-0.37237
TetragonulaCarbonaria_002901	LOC102656137	1.5884	-0.297383
TetragonulaCarbonaria_011607	LOC102656142	3.52549	0.229042
TetragonulaCarbonaria_001965	LOC102656154	2.36205	-3.45779
TetragonulaCarbonaria_022456	LOC102656166	1.36145	-1.12511
TetragonulaCarbonaria_009784	LOC102656170	-1.64663	-1.21692
TetragonulaCarbonaria_020329	LOC102656183	-0.62362	0.776431
TetragonulaCarbonaria_021597	LOC102656186	-1.4234	-0.854981
TetragonulaCarbonaria_015343	LOC102656190	2.02419	-2.53381
TetragonulaCarbonaria_021122	LOC102656197	0.57522	-0.149432
TetragonulaCarbonaria_001716	LOC102656215	1.08364	-0.747184
TetragonulaCarbonaria_008800	LOC102656247	2.64025	-1.57085
TetragonulaCarbonaria_018320	LOC102656249	0.59976	0.658826
TetragonulaCarbonaria_003628	LOC102656258	0.888216	1.55758
TetragonulaCarbonaria_016377	LOC102656263	0.468489	-0.181937
TetragonulaCarbonaria_012173	LOC102656283	0.0438771	-1.40552
TetragonulaCarbonaria_019503	LOC102656287	-0.1349	0.442585
TetragonulaCarbonaria_001340	LOC102656311	-0.465854	-0.438247
TetragonulaCarbonaria_018978	LOC102656326	-0.26749	0.188974
TetragonulaCarbonaria_017451	LOC102656337	2.88422	4.36096
TetragonulaCarbonaria_021570	LOC102656354	-3.16985	0.526392
TetragonulaCarbonaria_017134	LOC102656356	7.70186	5.79447
TetragonulaCarbonaria_002661	LOC102656369	0.534224	0.5794
TetragonulaCarbonaria_014664	LOC102656384	0.714871	-1.52232
TetragonulaCarbonaria_000225	LOC102656395	-1.67828	-0.696287
TetragonulaCarbonaria_021525	LOC102656397	1.33534	-2.13415
TetragonulaCarbonaria_007632	LOC102656425	-0.855078	0.349578
TetragonulaCarbonaria_016307	LOC102656429	-0.498305	-0.411642
TetragonulaCarbonaria_020625	LOC102656433	1.88117	0.908662
TetragonulaCarbonaria_020826	LOC102656439	0.077767	-0.984636
TetragonulaCarbonaria_014678	LOC102656442	-0.164325	0.866875
TetragonulaCarbonaria_010855	LOC102656444	0.47364	-0.123797
TetragonulaCarbonaria_000577	LOC102656448	-2.79241	-2.18042
TetragonulaCarbonaria_004153	LOC102656473	-0.5923	1.78876
TetragonulaCarbonaria_016695	LOC102656479	-2.3379	0.0184609
TetragonulaCarbonaria_007585	LOC102656485	-0.167379	0.0643418
TetragonulaCarbonaria_012501	LOC102656489	-1.56145	4.18047
TetragonulaCarbonaria_008006	LOC102656490	-1.18308	-3.29332
TetragonulaCarbonaria_012800	LOC102656491	-3.14835	-0.0452811
TetragonulaCarbonaria_019781	LOC102656492	-0.589226	-1.17854
TetragonulaCarbonaria_018253	LOC102656501	-0.145003	2.50514
TetragonulaCarbonaria_023398	LOC102656504	0.501767	-1.1048
TetragonulaCarbonaria_007258	LOC102656505	-3.50721	0.741754
TetragonulaCarbonaria_002469	LOC102656529	-0.530774	-1.24842
TetragonulaCarbonaria_002309	LOC102656541	-0.14192	-0.701561
TetragonulaCarbonaria_002522	LOC102656579	-0.968029	0.455497
TetragonulaCarbonaria_010896	LOC102656583	-4.00015	0.390544
TetragonulaCarbonaria_007939	LOC102656585	-1.58484	-0.403569
TetragonulaCarbonaria_022166	LOC102656587	0.650065	0.329899
TetragonulaCarbonaria_016855	LOC102656594	-2.16099	-0.282222
TetragonulaCarbonaria_012250	LOC102656618	-2.48897	-0.975138
TetragonulaCarbonaria_011821	LOC102656620	1.88387	-1.15193
TetragonulaCarbonaria_007868	LOC102656639	-2.81124	1.24597
TetragonulaCarbonaria_003088	LOC102656645	2.1135	0.547033
TetragonulaCarbonaria_012050	LOC102656652	-0.532539	0.23522
TetragonulaCarbonaria_017918	LOC102656656	-1.82356	-1.57807
TetragonulaCarbonaria_022694	LOC102656661	-0.671768	0.394163
TetragonulaCarbonaria_019774	LOC102656685	-0.533425	-0.0331853
TetragonulaCarbonaria_016413	LOC102656725	-0.628873	-0.171321
TetragonulaCarbonaria_016655	LOC102656733	1.15837	-0.421574
TetragonulaCarbonaria_004331	LOC102656766	NA	-0.411957
TetragonulaCarbonaria_015995	LOC102656779	2.38704	-2.73874
TetragonulaCarbonaria_002304	LOC102656792	1.55501	-4.98423
TetragonulaCarbonaria_013044	LOC102656796	1.73199	0.188238
TetragonulaCarbonaria_011184	LOC102656821	-3.23769	-2.04185
TetragonulaCarbonaria_014889	LOC102656822	-0.957073	4.42689
TetragonulaCarbonaria_017084	LOC102656841	-0.422311	0.139129
TetragonulaCarbonaria_023968	LOC102656846	3.58466	3.8108
TetragonulaCarbonaria_014816	LOC102656890	-0.0451791	0.160204
TetragonulaCarbonaria_000819	LOC102656893	1.10666	-1.3121
TetragonulaCarbonaria_021781	LOC102656905	0.353886	0.734689
TetragonulaCarbonaria_022134	LOC102656914	0.173254	-0.657176
TetragonulaCarbonaria_011923	LOC102656934	0.81419	0.711595
TetragonulaCarbonaria_021346	LOC107963960	0.559241	0.629176
TetragonulaCarbonaria_005948	LOC107963961	3.33342	2.99573
TetragonulaCarbonaria_007151	LOC107963962	-0.223388	-0.0181928
TetragonulaCarbonaria_022621	LOC107963964	0.0644881	0.407206
TetragonulaCarbonaria_003870	LOC107963965	-0.491082	1.18201
TetragonulaCarbonaria_009680	LOC107963968	-1.83398	0.16174
TetragonulaCarbonaria_014069	LOC107963970	1.61346	2.46726
TetragonulaCarbonaria_017640	LOC107963973	0.526953	-1.04551
TetragonulaCarbonaria_000882	LOC107963974	-3.37948	4.55792
TetragonulaCarbonaria_012957	LOC107963982	2.1166	-0.13158
TetragonulaCarbonaria_021459	LOC107963983	1.83802	-0.0691888
TetragonulaCarbonaria_007124	LOC107963986	1.6467	1.82468
TetragonulaCarbonaria_008812	LOC107963989	-3.48929	-1.16092
TetragonulaCarbonaria_014106	LOC107963990	-0.0965399	1.24521
TetragonulaCarbonaria_000241	LOC107963991	0.0777625	-0.879689
TetragonulaCarbonaria_006207	LOC107963993	-2.24664	-5.48771
TetragonulaCarbonaria_003033	LOC107963995	-1.86276	2.00774
TetragonulaCarbonaria_001175	LOC107964003	-0.589636	-1.61899
TetragonulaCarbonaria_016041	LOC107964006	-1.66799	1.72854
TetragonulaCarbonaria_006539	LOC107964014	0.96082	-0.981873
TetragonulaCarbonaria_016521	LOC107964020	-1.34646	0.771075
TetragonulaCarbonaria_002267	LOC107964022	1.08463	1.87358
TetragonulaCarbonaria_006402	LOC107964025	-0.124059	-1.75803
TetragonulaCarbonaria_009143	LOC107964039	0.781751	-0.0319011
TetragonulaCarbonaria_013766	LOC107964061	-0.853623	0.0774337
TetragonulaCarbonaria_009339	LOC107964089	-1.29009	-0.291248
TetragonulaCarbonaria_014732	LOC107964133	-2.05945	-1.13525
TetragonulaCarbonaria_015512	LOC107964134	-3.29038	1.35739
TetragonulaCarbonaria_014329	LOC107964189	0.852847	-0.265265
TetragonulaCarbonaria_015564	LOC107964206	0.531332	-1.21465
TetragonulaCarbonaria_014862	LOC107964212	-0.557829	-0.442299
TetragonulaCarbonaria_010578	LOC107964213	0.594397	0.0364194
TetragonulaCarbonaria_014313	LOC107964236	2.40746	2.2293
TetragonulaCarbonaria_011930	LOC107964260	-1.38403	0.760399
TetragonulaCarbonaria_011819	LOC107964262	-0.17929	-1.23972
TetragonulaCarbonaria_010854	LOC107964275	-0.344006	-2.43922
TetragonulaCarbonaria_011416	LOC107964284	7.08157	7.40935
TetragonulaCarbonaria_010863	LOC107964304	0.266017	-0.374394
TetragonulaCarbonaria_011997	LOC107964339	-1.01821	0.108243
TetragonulaCarbonaria_011721	LOC107964343	-1.77554	1.30546
TetragonulaCarbonaria_011608	LOC107964349	0.876863	0.702689
TetragonulaCarbonaria_010725	LOC107964350	0.494916	-0.821758
TetragonulaCarbonaria_011298	LOC107964351	0.109603	0.209265
TetragonulaCarbonaria_018479	LOC107964398	-1.71813	-2.55933
TetragonulaCarbonaria_019718	LOC107964400	2.87193	-0.83773
TetragonulaCarbonaria_019507	LOC107964403	0.856103	0.682282
TetragonulaCarbonaria_018619	LOC107964404	0.884382	0.606921
TetragonulaCarbonaria_018247	LOC107964412	0.119233	-0.300658
TetragonulaCarbonaria_018975	LOC107964419	-1.88121	-3.00848
TetragonulaCarbonaria_019730	LOC107964436	-0.441547	0.557901
TetragonulaCarbonaria_019728	LOC107964437	0.0957516	-0.286969
TetragonulaCarbonaria_018736	LOC107964493	1.95573	0.0848872
TetragonulaCarbonaria_014089	LOC107964502	-1.67541	-0.472741
TetragonulaCarbonaria_014081	LOC107964507	-0.481121	0.957428
TetragonulaCarbonaria_019598	LOC107964516	2.89725	-0.932172
TetragonulaCarbonaria_023446	LOC107964525	-3.6877	-0.529722
TetragonulaCarbonaria_023298	LOC107964633	1.9268	0.0531264
TetragonulaCarbonaria_010230	LOC107964640	1.53511	-0.608302
TetragonulaCarbonaria_022949	LOC107964653	0.377099	0.0810127
TetragonulaCarbonaria_002189	LOC107964680	NA	1.96972
TetragonulaCarbonaria_013670	LOC107964762	2.05344	2.14688
TetragonulaCarbonaria_013318	LOC107964764	-0.269483	-1.83915
TetragonulaCarbonaria_013553	LOC107964774	-1.75472	-1.17431
TetragonulaCarbonaria_002342	LOC107964828	-1.27256	-0.00268024
TetragonulaCarbonaria_001717	LOC107964835	1.41172	-0.181247
TetragonulaCarbonaria_001653	LOC107964838	-0.916237	0.754022
TetragonulaCarbonaria_002306	LOC107964839	1.50464	0.853063
TetragonulaCarbonaria_012760	LOC107964845	1.02699	-1.84522
TetragonulaCarbonaria_001971	LOC107964876	-1.77006	0.385842
TetragonulaCarbonaria_002473	LOC107964884	0.448515	-0.213842
TetragonulaCarbonaria_002811	LOC107964891	1.42054	1.06997
TetragonulaCarbonaria_002466	LOC107964903	0.00152064	0.257502
TetragonulaCarbonaria_001738	LOC107964911	-2.02363	2.01833
TetragonulaCarbonaria_000918	LOC107964950	0.486606	0.061474
TetragonulaCarbonaria_000267	LOC107964958	-0.756586	0.690645
TetragonulaCarbonaria_000305	LOC107964964	0.320492	-2.48283
TetragonulaCarbonaria_001376	LOC107964975	-2.02177	1.06469
TetragonulaCarbonaria_001257	LOC107964994	-5.32134	-0.076959
TetragonulaCarbonaria_001117	LOC107964998	1.95795	0.881865
TetragonulaCarbonaria_018093	LOC107965021	-0.846177	-0.67662
TetragonulaCarbonaria_017365	LOC107965022	1.03346	0.0258508
TetragonulaCarbonaria_018117	LOC107965037	0.209844	2.125
TetragonulaCarbonaria_018125	LOC107965038	-0.289007	0.284367
TetragonulaCarbonaria_018072	LOC107965041	-1.19017	1.48606
TetragonulaCarbonaria_017647	LOC107965045	0.0487613	-0.772712
TetragonulaCarbonaria_016886	LOC107965070	2.55056	5.51641
TetragonulaCarbonaria_017932	LOC107965072	-2.56526	0.238167
TetragonulaCarbonaria_017491	LOC107965085	-2.19993	-0.166365
TetragonulaCarbonaria_016555	LOC107965147	-2.83447	-0.0450865
TetragonulaCarbonaria_012802	LOC107965163	1.64763	4.86138
TetragonulaCarbonaria_012340	LOC107965179	-2.93943	0.664528
TetragonulaCarbonaria_022716	LOC107965181	-0.213874	-0.760945
TetragonulaCarbonaria_022265	LOC107965192	0.290742	-0.453324
TetragonulaCarbonaria_021409	LOC107965199	1.82117	-0.492146
TetragonulaCarbonaria_009670	LOC107965219	-4.22865	-4.43986
TetragonulaCarbonaria_009676	LOC107965225	0.813448	0.105731
TetragonulaCarbonaria_016170	LOC107965231	-0.0891401	0.572576
TetragonulaCarbonaria_009532	LOC107965233	-2.74934	-1.57663
TetragonulaCarbonaria_012614	LOC107965237	-1.39306	1.54037
TetragonulaCarbonaria_022402	LOC107965250	1.4037	0.636969
TetragonulaCarbonaria_012373	LOC107965265	-3.16273	0.574989
TetragonulaCarbonaria_013082	LOC107965266	-0.311578	-0.862867
TetragonulaCarbonaria_010019	LOC107965271	2.94842	-0.53157
TetragonulaCarbonaria_022276	LOC107965281	0.57424	0.0814212
TetragonulaCarbonaria_009682	LOC107965285	1.04103	1.60238
TetragonulaCarbonaria_009540	LOC107965288	-1.63318	-0.676779
TetragonulaCarbonaria_015935	LOC107965310	1.43457	-0.803026
TetragonulaCarbonaria_014189	LOC107965313	0.210803	-0.257224
TetragonulaCarbonaria_005039	LOC107965317	-4.78496	-0.833656
TetragonulaCarbonaria_015915	LOC107965322	0.136922	-0.893211
TetragonulaCarbonaria_015906	LOC107965323	-1.35266	1.31638
TetragonulaCarbonaria_009788	LOC107965338	1.66368	-0.912214
TetragonulaCarbonaria_015942	LOC107965359	5.27365	-1.09196
TetragonulaCarbonaria_009968	LOC107965368	0.976703	2.84537
TetragonulaCarbonaria_020085	LOC107965449	1.50424	-0.225205
TetragonulaCarbonaria_007421	LOC107965473	0.00462512	-0.525759
TetragonulaCarbonaria_007057	LOC107965485	-1.33117	-3.59111
TetragonulaCarbonaria_011541	LOC107965500	NA	0.233808
TetragonulaCarbonaria_006106	LOC107965508	1.87505	-0.835133
TetragonulaCarbonaria_006723	LOC107965534	-5.32379	-1.56894
TetragonulaCarbonaria_022077	LOC107965557	1.81358	-0.650515
TetragonulaCarbonaria_021864	LOC107965562	-4.30002	-0.795164
TetragonulaCarbonaria_001588	LOC107965564	-2.79237	-1.36456
TetragonulaCarbonaria_015848	LOC107965571	1.11766	4.65936
TetragonulaCarbonaria_005055	LOC107965656	4.51815	-0.415366
TetragonulaCarbonaria_010175	LOC107965657	2.43386	0.323729
TetragonulaCarbonaria_003685	LOC107965674	-2.06071	0.175947
TetragonulaCarbonaria_005051	LOC107965706	-1.93004	-1.17533
TetragonulaCarbonaria_011243	LOC107965749	-0.0259692	-0.572956
TetragonulaCarbonaria_009557	LOC107965751	-0.0359367	-1.55645
TetragonulaCarbonaria_010642	LOC107965773	NA	0.8998
TetragonulaCarbonaria_014048	LOC107965774	-1.21733	-0.915179
TetragonulaCarbonaria_009899	LOC107965788	-1.76397	-0.536648
TetragonulaCarbonaria_002270	LOC107965817	-0.800191	0.878435
TetragonulaCarbonaria_019841	LOC107965822	NA	3.27377
TetragonulaCarbonaria_016959	LOC107965825	0.0743862	0.970668
TetragonulaCarbonaria_002357	LOC107965827	1.13931	-0.742198
TetragonulaCarbonaria_000968	LOC107965854	1.13183	4.17246
TetragonulaCarbonaria_023005	LOC107965891	-1.19442	0.431013
TetragonulaCarbonaria_024090	LOC107965922	NA	-0.150776
TetragonulaCarbonaria_000246	LOC107966055	0.131624	0.856901
TetragonulaCarbonaria_019051	LOC107966074	NA	0.268922
TetragonulaCarbonaria_008293	LOC107966085	1.58672	-1.33069
TetragonulaCarbonaria_007791	LOC107966087	0.424411	0.686318
TetragonulaCarbonaria_019365	LOC406073	-1.52366	-2.03212
TetragonulaCarbonaria_019649	LOC406081	1.3827	-0.308873
TetragonulaCarbonaria_021629	LOC406096	-0.0465414	-0.892789
TetragonulaCarbonaria_021393	LOC406097	-0.365168	-0.622408
TetragonulaCarbonaria_020989	LOC406114	-0.585215	-3.30679
TetragonulaCarbonaria_012192	LOC406118	-0.291254	1.35488
TetragonulaCarbonaria_013335	LOC406124	-1.83838	-3.99667
TetragonulaCarbonaria_023443	LOC406142	3.22715	0.764028
TetragonulaCarbonaria_004556	LOC406144	-0.669568	3.14679
TetragonulaCarbonaria_007413	LOC406146	-1.82852	-0.903065
TetragonulaCarbonaria_021148	LOC406147	-1.97709	-0.655871
TetragonulaCarbonaria_001077	LOC406152	-0.306768	-0.0972501
TetragonulaCarbonaria_017686	LOC408264	-2.14244	1.10147
TetragonulaCarbonaria_004593	LOC408267	-0.0126732	-0.272639
TetragonulaCarbonaria_003860	LOC408271	-0.638702	-0.377801
TetragonulaCarbonaria_003855	LOC408272	1.31649	1.78686
TetragonulaCarbonaria_016925	LOC408275	-0.616471	0.2476
TetragonulaCarbonaria_016929	LOC408276	1.06529	0.399374
TetragonulaCarbonaria_016934	LOC408277	2.39113	-0.928411
TetragonulaCarbonaria_016942	LOC408278	-0.10239	-1.34157
TetragonulaCarbonaria_016896	LOC408280	0.0190701	0.442414
TetragonulaCarbonaria_018095	LOC408282	-0.398646	-0.480755
TetragonulaCarbonaria_018091	LOC408283	0.157058	0.495718
TetragonulaCarbonaria_018141	LOC408284	0.0991154	0.908708
TetragonulaCarbonaria_018128	LOC408285	-0.458255	0.20801
TetragonulaCarbonaria_018079	LOC408286	-0.36553	-1.13796
TetragonulaCarbonaria_018077	LOC408288	1.73662	1.08263
TetragonulaCarbonaria_017512	LOC408291	1.34435	-0.796282
TetragonulaCarbonaria_017485	LOC408292	-0.240779	0.747909
TetragonulaCarbonaria_017475	LOC408293	-0.245976	0.15586
TetragonulaCarbonaria_017473	LOC408294	-0.354654	1.21061
TetragonulaCarbonaria_017472	LOC408295	-1.12866	0.154696
TetragonulaCarbonaria_017396	LOC408298	1.43043	0.729735
TetragonulaCarbonaria_017225	LOC408299	-5.95638	-1.32519
TetragonulaCarbonaria_017816	LOC408301	0.304645	-0.0793809
TetragonulaCarbonaria_017634	LOC408302	-1.46413	1.20912
TetragonulaCarbonaria_017930	LOC408303	0.075159	-0.650917
TetragonulaCarbonaria_017728	LOC408304	-0.806026	1.58847
TetragonulaCarbonaria_017926	LOC408306	-1.55241	-2.8573
TetragonulaCarbonaria_016425	LOC408308	-1.08408	0.491535
TetragonulaCarbonaria_016441	LOC408309	-0.768927	0.579224
TetragonulaCarbonaria_010161	LOC408311	0.660465	1.45652
TetragonulaCarbonaria_010158	LOC408312	1.39409	2.40166
TetragonulaCarbonaria_010144	LOC408314	-0.808667	0.236193
TetragonulaCarbonaria_022421	LOC408315	-1.31841	-0.286449
TetragonulaCarbonaria_022410	LOC408316	-0.303941	0.5502
TetragonulaCarbonaria_022377	LOC408317	0.416386	-0.981162
TetragonulaCarbonaria_022307	LOC408319	1.62365	0.760812
TetragonulaCarbonaria_022445	LOC408320	-0.42323	-1.66161
TetragonulaCarbonaria_022453	LOC408321	-0.411877	-0.193502
TetragonulaCarbonaria_022517	LOC408322	0.799311	0.0516128
TetragonulaCarbonaria_022536	LOC408324	-0.396593	1.19585
TetragonulaCarbonaria_022540	LOC408327	-0.655078	0.696091
TetragonulaCarbonaria_022544	LOC408328	-0.604612	-0.00422249
TetragonulaCarbonaria_022554	LOC408331	-0.749517	0.364058
TetragonulaCarbonaria_022562	LOC408332	-0.281485	0.372842
TetragonulaCarbonaria_022567	LOC408333	-0.0242489	0.945555
TetragonulaCarbonaria_022575	LOC408335	-0.515754	1.25876
TetragonulaCarbonaria_013729	LOC408336	1.21472	-0.28201
TetragonulaCarbonaria_013015	LOC408337	0.352095	-0.509865
TetragonulaCarbonaria_013012	LOC408339	-1.15667	1.36346
TetragonulaCarbonaria_012311	LOC408342	0.547997	-0.102072
TetragonulaCarbonaria_012357	LOC408343	-2.28928	-0.765728
TetragonulaCarbonaria_021025	LOC408345	1.22331	0.857276
TetragonulaCarbonaria_021054	LOC408346	0.41701	-0.203288
TetragonulaCarbonaria_021056	LOC408347	1.07732	0.264703
TetragonulaCarbonaria_021244	LOC408349	0.302109	-0.808223
TetragonulaCarbonaria_021222	LOC408351	-0.192052	1.6392
TetragonulaCarbonaria_021211	LOC408352	0.103243	0.338886
TetragonulaCarbonaria_021207	LOC408353	-0.179254	0.184026
TetragonulaCarbonaria_016569	LOC408354	0.39834	2.77766
TetragonulaCarbonaria_016568	LOC408355	1.7949	-0.971418
TetragonulaCarbonaria_016549	LOC408358	0.371632	0.250975
TetragonulaCarbonaria_016528	LOC408359	-1.5626	0.116965
TetragonulaCarbonaria_016523	LOC408361	0.0157317	0.902007
TetragonulaCarbonaria_016513	LOC408365	-1.31365	-3.36014
TetragonulaCarbonaria_016507	LOC408367	0.47925	0.477337
TetragonulaCarbonaria_016475	LOC408368	0.901579	0.765281
TetragonulaCarbonaria_016459	LOC408369	-0.171314	0.608755
TetragonulaCarbonaria_009497	LOC408370	-0.245241	0.0438826
TetragonulaCarbonaria_009982	LOC408371	1.17732	0.268007
TetragonulaCarbonaria_009985	LOC408372	1.40717	-0.0443939
TetragonulaCarbonaria_004780	LOC408373	0.48863	0.841784
TetragonulaCarbonaria_015795	LOC408374	0.72462	1.12042
TetragonulaCarbonaria_015883	LOC408381	-0.733007	3.20253
TetragonulaCarbonaria_013065	LOC408382	-0.878367	0.344633
TetragonulaCarbonaria_004866	LOC408384	1.45663	0.324105
TetragonulaCarbonaria_004869	LOC408386	0.00116899	-0.0453741
TetragonulaCarbonaria_004900	LOC408387	0.730042	0.647681
TetragonulaCarbonaria_015981	LOC408388	-1.08293	0.695899
TetragonulaCarbonaria_015954	LOC408390	0.74825	0.475607
TetragonulaCarbonaria_001359	LOC408391	0.42982	-0.0995217
TetragonulaCarbonaria_004481	LOC408392	1.12584	-0.447727
TetragonulaCarbonaria_004525	LOC408393	-0.842791	1.40244
TetragonulaCarbonaria_005017	LOC408394	-3.04432	-4.69284
TetragonulaCarbonaria_005041	LOC408395	-2.50711	1.72318
TetragonulaCarbonaria_020091	LOC408397	-0.238849	0.0787371
TetragonulaCarbonaria_020097	LOC408398	1.23571	5.24384
TetragonulaCarbonaria_020160	LOC408400	-0.952513	-0.14246
TetragonulaCarbonaria_020163	LOC408401	0.823325	0.904929
TetragonulaCarbonaria_020168	LOC408402	0.565024	-0.176999
TetragonulaCarbonaria_020325	LOC408405	-0.253079	-1.46783
TetragonulaCarbonaria_020328	LOC408406	-0.598149	0.438561
TetragonulaCarbonaria_020331	LOC408407	-2.74339	0.395751
TetragonulaCarbonaria_020345	LOC408408	-1.2787	0.975751
TetragonulaCarbonaria_020356	LOC408409	-1.03962	-0.141758
TetragonulaCarbonaria_020396	LOC408411	1.80415	1.16594
TetragonulaCarbonaria_020414	LOC408413	0.756114	0.334495
TetragonulaCarbonaria_020441	LOC408414	-3.98384	-0.345662
TetragonulaCarbonaria_020443	LOC408415	-0.277464	0.243824
TetragonulaCarbonaria_020449	LOC408416	1.67389	2.80849
TetragonulaCarbonaria_020450	LOC408417	0.589253	0.350488
TetragonulaCarbonaria_020452	LOC408418	-0.407503	-0.608853
TetragonulaCarbonaria_020460	LOC408420	-1.93508	-0.284108
TetragonulaCarbonaria_020520	LOC408421	-2.17325	-0.153738
TetragonulaCarbonaria_020578	LOC408424	-0.359584	0.766515
TetragonulaCarbonaria_020623	LOC408426	0.69753	0.118384
TetragonulaCarbonaria_020627	LOC408427	0.652813	-0.418748
TetragonulaCarbonaria_020628	LOC408428	-2.27318	-0.394171
TetragonulaCarbonaria_020635	LOC408429	-0.757027	-0.879756
TetragonulaCarbonaria_020682	LOC408430	-0.400601	0.772123
TetragonulaCarbonaria_020686	LOC408431	0.706738	0.796272
TetragonulaCarbonaria_020692	LOC408432	-1.03644	-1.2733
TetragonulaCarbonaria_020729	LOC408433	0.455242	-0.117203
TetragonulaCarbonaria_020751	LOC408434	-1.02143	0.720285
TetragonulaCarbonaria_020851	LOC408435	-0.118767	0.712021
TetragonulaCarbonaria_019987	LOC408438	0.314358	0.289012
TetragonulaCarbonaria_019957	LOC408439	2.72252	0.273151
TetragonulaCarbonaria_006881	LOC408441	0.196184	-0.858793
TetragonulaCarbonaria_006878	LOC408442	0.796573	0.104545
TetragonulaCarbonaria_006561	LOC408443	-2.52042	0.84139
TetragonulaCarbonaria_006546	LOC408444	-1.34764	-1.88971
TetragonulaCarbonaria_006530	LOC408446	-0.556067	-0.0236194
TetragonulaCarbonaria_006733	LOC408447	1.45408	3.28814
TetragonulaCarbonaria_006695	LOC408448	0.216273	0.877127
TetragonulaCarbonaria_006659	LOC408449	-2.54588	-0.362624
TetragonulaCarbonaria_007143	LOC408451	2.5094	3.41495
TetragonulaCarbonaria_003437	LOC408452	-1.15708	-0.633304
TetragonulaCarbonaria_007476	LOC408455	3.32771	0.548603
TetragonulaCarbonaria_007536	LOC408456	-1.76547	-0.262674
TetragonulaCarbonaria_007523	LOC408457	1.02499	0.529639
TetragonulaCarbonaria_007518	LOC408458	0.452552	1.1722
TetragonulaCarbonaria_007596	LOC408461	0.154757	-0.571424
TetragonulaCarbonaria_007583	LOC408462	-0.57156	-2.18897
TetragonulaCarbonaria_007581	LOC408463	-1.42628	-1.0736
TetragonulaCarbonaria_007575	LOC408464	1.28217	1.15488
TetragonulaCarbonaria_007431	LOC408465	-3.18532	-0.00767144
TetragonulaCarbonaria_007424	LOC408467	-0.114995	0.572284
TetragonulaCarbonaria_007369	LOC408470	-1.1696	0.00885685
TetragonulaCarbonaria_007328	LOC408471	-0.499805	1.74814
TetragonulaCarbonaria_007322	LOC408473	-2.66223	0.250561
TetragonulaCarbonaria_007319	LOC408474	0.00974446	0.712194
TetragonulaCarbonaria_007137	LOC408477	0.182239	0.00948714
TetragonulaCarbonaria_007135	LOC408478	0.166176	0.756306
TetragonulaCarbonaria_007130	LOC408480	-0.425629	0.68302
TetragonulaCarbonaria_007129	LOC408481	0.175149	-0.546074
TetragonulaCarbonaria_007016	LOC408493	-0.310688	0.92917
TetragonulaCarbonaria_007015	LOC408494	-3.67742	1.46009
TetragonulaCarbonaria_006901	LOC408500	-1.47307	0.201648
TetragonulaCarbonaria_006874	LOC408501	0.0198673	0.45063
TetragonulaCarbonaria_006929	LOC408503	-0.256307	-0.289533
TetragonulaCarbonaria_009921	LOC408504	-0.171777	1.26049
TetragonulaCarbonaria_021485	LOC408507	0.824848	0.0920314
TetragonulaCarbonaria_021489	LOC408508	-1.48543	0.0873213
TetragonulaCarbonaria_021573	LOC408509	1.04736	1.45944
TetragonulaCarbonaria_021569	LOC408510	-1.90479	3.08251
TetragonulaCarbonaria_021559	LOC408511	0.148903	-0.600143
TetragonulaCarbonaria_021604	LOC408512	2.31299	0.473408
TetragonulaCarbonaria_021541	LOC408515	-0.227743	0.0561541
TetragonulaCarbonaria_021548	LOC408516	-0.015632	-0.0112298
TetragonulaCarbonaria_021555	LOC408517	1.60998	-0.404771
TetragonulaCarbonaria_016383	LOC408519	0.292017	-1.10138
TetragonulaCarbonaria_021640	LOC408520	0.681017	0.879547
TetragonulaCarbonaria_021676	LOC408522	-0.837053	-0.7723
TetragonulaCarbonaria_021682	LOC408523	1.36927	1.47326
TetragonulaCarbonaria_021744	LOC408524	-0.839891	0.510117
TetragonulaCarbonaria_021753	LOC408526	-0.1007	0.521943
TetragonulaCarbonaria_021754	LOC408527	0.0558759	0.97588
TetragonulaCarbonaria_021755	LOC408528	-1.58916	-1.08865
TetragonulaCarbonaria_021794	LOC408531	1.22559	-0.430559
TetragonulaCarbonaria_021863	LOC408532	-3.46209	-1.50001
TetragonulaCarbonaria_021865	LOC408533	-0.0710148	-0.447025
TetragonulaCarbonaria_021911	LOC408534	-0.690285	-2.00946
TetragonulaCarbonaria_021919	LOC408536	-2.66028	-0.201466
TetragonulaCarbonaria_022053	LOC408539	-0.372527	2.47451
TetragonulaCarbonaria_022070	LOC408541	1.24273	0.964334
TetragonulaCarbonaria_022072	LOC408542	-1.06838	0.558791
TetragonulaCarbonaria_009611	LOC408543	-0.605275	0.423874
TetragonulaCarbonaria_009623	LOC408544	-2.61894	0.450446
TetragonulaCarbonaria_021072	LOC408546	-0.24619	0.323192
TetragonulaCarbonaria_021082	LOC408547	-3.65904	-0.740175
TetragonulaCarbonaria_021087	LOC408548	0.890453	0.21266
TetragonulaCarbonaria_004932	LOC408551	-0.0574526	-0.934717
TetragonulaCarbonaria_004934	LOC408552	-0.00333348	-1.43769
TetragonulaCarbonaria_003623	LOC408556	1.13237	0.682202
TetragonulaCarbonaria_003834	LOC408557	-0.250998	-0.493561
TetragonulaCarbonaria_003833	LOC408558	0.407585	1.15784
TetragonulaCarbonaria_003832	LOC408559	0.516191	-0.639925
TetragonulaCarbonaria_015676	LOC408561	-1.6815	0.366818
TetragonulaCarbonaria_005000	LOC408562	0.377399	1.81631
TetragonulaCarbonaria_004979	LOC408563	-1.53775	-0.108638
TetragonulaCarbonaria_004982	LOC408564	-0.451018	-0.605277
TetragonulaCarbonaria_013771	LOC408565	0.829079	1.18491
TetragonulaCarbonaria_013765	LOC408567	0.906	0.156842
TetragonulaCarbonaria_005550	LOC408568	-0.0942752	-0.986238
TetragonulaCarbonaria_006094	LOC408569	0.540125	0.549746
TetragonulaCarbonaria_005999	LOC408570	-1.40035	-0.38011
TetragonulaCarbonaria_005657	LOC408572	-0.291467	-0.583093
TetragonulaCarbonaria_005457	LOC408573	-0.360708	0.182874
TetragonulaCarbonaria_005458	LOC408574	0.421632	0.458619
TetragonulaCarbonaria_005461	LOC408575	0.342747	1.17122
TetragonulaCarbonaria_005300	LOC408576	-0.753057	-0.0140264
TetragonulaCarbonaria_005469	LOC408577	0.266656	0.623274
TetragonulaCarbonaria_005472	LOC408578	-0.998631	-0.0633011
TetragonulaCarbonaria_005473	LOC408579	-1.01632	1.19991
TetragonulaCarbonaria_005317	LOC408580	0.188053	-0.708716
TetragonulaCarbonaria_005904	LOC408583	-2.45523	0.195251
TetragonulaCarbonaria_005863	LOC408585	0.472023	1.16463
TetragonulaCarbonaria_005861	LOC408586	0.0654416	-0.666678
TetragonulaCarbonaria_005851	LOC408587	-2.37912	1.14507
TetragonulaCarbonaria_013578	LOC408590	0.69943	0.523229
TetragonulaCarbonaria_013579	LOC408591	0.0267997	-0.222721
TetragonulaCarbonaria_012193	LOC408592	-2.90764	-0.720325
TetragonulaCarbonaria_012164	LOC408594	-0.0370918	1.04833
TetragonulaCarbonaria_012160	LOC408595	-2.42577	4.53917
TetragonulaCarbonaria_012246	LOC408596	1.29847	-1.57611
TetragonulaCarbonaria_012248	LOC408597	0.293852	0.222118
TetragonulaCarbonaria_012251	LOC408598	-2.24421	0.800463
TetragonulaCarbonaria_012283	LOC408600	-0.131454	-0.214636
TetragonulaCarbonaria_012438	LOC408601	-1.07912	-0.659258
TetragonulaCarbonaria_012436	LOC408602	-0.261073	-0.831493
TetragonulaCarbonaria_010428	LOC408604	0.45397	0.369447
TetragonulaCarbonaria_016199	LOC408607	-0.252356	0.452161
TetragonulaCarbonaria_010702	LOC408608	3.7105	-0.694599
TetragonulaCarbonaria_010576	LOC408609	-0.22312	0.311737
TetragonulaCarbonaria_023012	LOC408614	-3.25408	-0.737567
TetragonulaCarbonaria_023009	LOC408615	0.284697	0.657932
TetragonulaCarbonaria_010279	LOC408616	0.037946	-1.59879
TetragonulaCarbonaria_010367	LOC408618	1.47614	0.821088
TetragonulaCarbonaria_010395	LOC408619	-1.58176	1.70501
TetragonulaCarbonaria_000787	LOC408620	0.267264	0.292308
TetragonulaCarbonaria_000788	LOC408621	-0.00796309	0.0373632
TetragonulaCarbonaria_000107	LOC408622	-0.331096	0.597995
TetragonulaCarbonaria_010350	LOC408623	-0.303054	0.114383
TetragonulaCarbonaria_010306	LOC408624	1.0541	-0.647972
TetragonulaCarbonaria_013164	LOC408625	0.882269	0.549856
TetragonulaCarbonaria_013116	LOC408626	0.311642	1.09523
TetragonulaCarbonaria_016136	LOC408631	0.128314	0.186726
TetragonulaCarbonaria_016129	LOC408632	0.359798	0.923148
TetragonulaCarbonaria_016001	LOC408634	0.112226	0.574996
TetragonulaCarbonaria_016061	LOC408635	-0.583635	0.18151
TetragonulaCarbonaria_005896	LOC408641	0.284831	-1.13811
TetragonulaCarbonaria_005880	LOC408642	0.301761	0.0690859
TetragonulaCarbonaria_006240	LOC408643	-1.59457	-1.01132
TetragonulaCarbonaria_006158	LOC408646	-1.27003	1.39876
TetragonulaCarbonaria_009104	LOC408648	-1.16684	0.253874
TetragonulaCarbonaria_009116	LOC408649	0.565361	0.0600832
TetragonulaCarbonaria_009285	LOC408650	1.46257	3.10151
TetragonulaCarbonaria_009286	LOC408652	-0.565235	1.46846
TetragonulaCarbonaria_009289	LOC408653	-1.52586	0.250523
TetragonulaCarbonaria_009291	LOC408655	0.0708946	0.177719
TetragonulaCarbonaria_009301	LOC408656	1.30104	0.92776
TetragonulaCarbonaria_007679	LOC408657	-0.526015	0.533628
TetragonulaCarbonaria_007775	LOC408660	NA	0.784412
TetragonulaCarbonaria_007831	LOC408661	0.444934	0.312144
TetragonulaCarbonaria_007850	LOC408662	0.745092	-0.155802
TetragonulaCarbonaria_007928	LOC408663	-2.70848	1.96121
TetragonulaCarbonaria_007944	LOC408664	-2.44015	-0.977236
TetragonulaCarbonaria_007959	LOC408666	-2.94893	-0.355527
TetragonulaCarbonaria_007994	LOC408668	0.760265	0.812679
TetragonulaCarbonaria_008003	LOC408669	0.661514	0.866647
TetragonulaCarbonaria_008093	LOC408670	-1.88375	0.817
TetragonulaCarbonaria_007923	LOC408672	-0.444858	0.697452
TetragonulaCarbonaria_007904	LOC408673	-0.618635	1.5329
TetragonulaCarbonaria_007903	LOC408674	-1.65215	-0.0659942
TetragonulaCarbonaria_007877	LOC408675	-0.388919	0.0536079
TetragonulaCarbonaria_007869	LOC408676	-0.149469	0.382509
TetragonulaCarbonaria_007867	LOC408677	-1.71491	-0.171255
TetragonulaCarbonaria_007858	LOC408678	0.193431	-0.141506
TetragonulaCarbonaria_008146	LOC408680	-1.40506	-0.0931579
TetragonulaCarbonaria_008148	LOC408681	-2.36717	0.509201
TetragonulaCarbonaria_008216	LOC408685	-0.537988	-0.405173
TetragonulaCarbonaria_008277	LOC408686	0.0502674	-1.44779
TetragonulaCarbonaria_008296	LOC408687	-0.36761	1.19596
TetragonulaCarbonaria_008300	LOC408688	-0.529775	1.57905
TetragonulaCarbonaria_008364	LOC408691	-0.263865	-0.017168
TetragonulaCarbonaria_008465	LOC408693	0.529492	0.247847
TetragonulaCarbonaria_008472	LOC408694	0.76121	-0.402266
TetragonulaCarbonaria_008473	LOC408695	-3.28852	-0.287907
TetragonulaCarbonaria_008483	LOC408697	-0.284816	-0.596133
TetragonulaCarbonaria_008402	LOC408699	-3.44731	-1.02688
TetragonulaCarbonaria_008681	LOC408701	0.511485	0.838643
TetragonulaCarbonaria_008734	LOC408702	-0.970354	1.68591
TetragonulaCarbonaria_009056	LOC408705	-0.708473	1.00362
TetragonulaCarbonaria_008827	LOC408706	0.665655	0.611683
TetragonulaCarbonaria_008807	LOC408708	0.796146	0.656203
TetragonulaCarbonaria_009039	LOC408710	0.275385	1.30311
TetragonulaCarbonaria_009179	LOC408711	-1.30958	-0.092342
TetragonulaCarbonaria_009184	LOC408712	0.8276	-0.28355
TetragonulaCarbonaria_009186	LOC408713	0.655443	0.791829
TetragonulaCarbonaria_009207	LOC408714	0.085845	0.61763
TetragonulaCarbonaria_009221	LOC408715	0.717174	0.252382
TetragonulaCarbonaria_007695	LOC408716	0.883192	0.31417
TetragonulaCarbonaria_007689	LOC408717	-0.0255161	-0.427549
TetragonulaCarbonaria_007687	LOC408718	-1.97823	-0.420597
TetragonulaCarbonaria_015256	LOC408721	-0.810837	0.67359
TetragonulaCarbonaria_015227	LOC408722	-2.90194	0.354944
TetragonulaCarbonaria_015232	LOC408723	-0.350703	0.831683
TetragonulaCarbonaria_015231	LOC408724	1.09818	2.00851
TetragonulaCarbonaria_015497	LOC408727	-2.08714	0.753071
TetragonulaCarbonaria_015499	LOC408728	0.334106	2.00563
TetragonulaCarbonaria_015501	LOC408729	-3.72056	1.29596
TetragonulaCarbonaria_015502	LOC408730	-0.463515	-0.848188
TetragonulaCarbonaria_015323	LOC408732	0.0520776	-0.137724
TetragonulaCarbonaria_015334	LOC408733	-0.109218	0.503648
TetragonulaCarbonaria_014580	LOC408740	-1.13441	-0.207623
TetragonulaCarbonaria_014640	LOC408741	-1.2972	-1.88092
TetragonulaCarbonaria_014739	LOC408742	-0.558054	-1.34854
TetragonulaCarbonaria_014965	LOC408748	1.84702	-0.664055
TetragonulaCarbonaria_014932	LOC408749	0.535053	-0.0754932
TetragonulaCarbonaria_014933	LOC408750	1.01593	1.51326
TetragonulaCarbonaria_014935	LOC408751	-1.02281	0.0884847
TetragonulaCarbonaria_014948	LOC408752	1.01374	0.560989
TetragonulaCarbonaria_014895	LOC408754	0.609583	-0.724672
TetragonulaCarbonaria_014896	LOC408755	1.47901	0.592345
TetragonulaCarbonaria_014368	LOC408759	-0.315137	1.02211
TetragonulaCarbonaria_014346	LOC408761	0.795154	1.6776
TetragonulaCarbonaria_014365	LOC408762	1.16935	1.91918
TetragonulaCarbonaria_014312	LOC408763	0.485688	-0.37839
TetragonulaCarbonaria_011373	LOC408766	-0.375023	-0.133018
TetragonulaCarbonaria_011799	LOC408769	-1.77182	-0.270387
TetragonulaCarbonaria_011651	LOC408770	0.0939115	1.41027
TetragonulaCarbonaria_011629	LOC408773	0.018211	1.16633
TetragonulaCarbonaria_011628	LOC408774	-0.912733	1.82339
TetragonulaCarbonaria_011809	LOC408775	0.387783	-0.373501
TetragonulaCarbonaria_011998	LOC408777	-0.356947	-0.707207
TetragonulaCarbonaria_012016	LOC408779	-1.04355	0.273996
TetragonulaCarbonaria_011724	LOC408780	-0.109467	0.0614838
TetragonulaCarbonaria_011711	LOC408782	0.193741	0.840092
TetragonulaCarbonaria_011704	LOC408783	-0.829727	0.190135
TetragonulaCarbonaria_011700	LOC408784	0.104013	-1.17322
TetragonulaCarbonaria_011695	LOC408785	-1.19731	-0.215518
TetragonulaCarbonaria_011897	LOC408788	0.890456	2.72302
TetragonulaCarbonaria_011932	LOC408789	-3.97526	-1.01713
TetragonulaCarbonaria_011940	LOC408790	1.81604	-0.179093
TetragonulaCarbonaria_011944	LOC408791	0.362155	0.22376
TetragonulaCarbonaria_011907	LOC408792	-0.457723	-0.366018
TetragonulaCarbonaria_011921	LOC408793	-0.105086	1.47054
TetragonulaCarbonaria_011922	LOC408794	0.57435	0.589666
TetragonulaCarbonaria_012094	LOC408796	1.00388	-0.32276
TetragonulaCarbonaria_012060	LOC408797	0.698753	-0.276894
TetragonulaCarbonaria_010853	LOC408799	-0.305654	1.02662
TetragonulaCarbonaria_010824	LOC408801	0.525737	-1.48405
TetragonulaCarbonaria_010780	LOC408803	-1.2399	0.990957
TetragonulaCarbonaria_010774	LOC408804	-0.581865	-0.993093
TetragonulaCarbonaria_010861	LOC408805	-1.68596	0.196237
TetragonulaCarbonaria_010966	LOC408807	3.40068	4.45096
TetragonulaCarbonaria_010957	LOC408808	0.47294	-0.888388
TetragonulaCarbonaria_010937	LOC408809	-2.42504	-1.49408
TetragonulaCarbonaria_011052	LOC408810	0.420012	0.246591
TetragonulaCarbonaria_011062	LOC408811	0.414481	-0.614521
TetragonulaCarbonaria_011454	LOC408814	0.632298	-0.420138
TetragonulaCarbonaria_011429	LOC408817	-3.21203	1.08782
TetragonulaCarbonaria_011604	LOC408818	0.267284	2.44642
TetragonulaCarbonaria_011493	LOC408819	-0.0372389	-0.4674
TetragonulaCarbonaria_011492	LOC408820	0.37205	-0.0571037
TetragonulaCarbonaria_019501	LOC408821	-1.14743	0.486159
TetragonulaCarbonaria_019061	LOC408824	-1.10648	-0.0576535
TetragonulaCarbonaria_018990	LOC408826	0.522937	-0.545868
TetragonulaCarbonaria_018989	LOC408827	0.49693	-0.564431
TetragonulaCarbonaria_018987	LOC408828	1.02475	-0.129511
TetragonulaCarbonaria_018972	LOC408830	-2.31547	0.461591
TetragonulaCarbonaria_018855	LOC408831	0.228035	0.0774161
TetragonulaCarbonaria_018735	LOC408833	-0.93215	0.802809
TetragonulaCarbonaria_018734	LOC408834	0.444008	0.434342
TetragonulaCarbonaria_018465	LOC408835	-0.571793	1.65885
TetragonulaCarbonaria_018437	LOC408836	-1.03096	-0.762797
TetragonulaCarbonaria_018245	LOC408837	-0.833942	-1.54564
TetragonulaCarbonaria_018259	LOC408839	1.01457	1.61609
TetragonulaCarbonaria_018274	LOC408840	0.925911	-0.0230785
TetragonulaCarbonaria_018236	LOC408841	0.108413	2.25854
TetragonulaCarbonaria_018227	LOC408842	1.75892	0.739896
TetragonulaCarbonaria_018226	LOC408843	-0.523394	-0.826085
TetragonulaCarbonaria_019537	LOC408844	-0.23776	-0.523617
TetragonulaCarbonaria_019545	LOC408845	-3.0647	1.52699
TetragonulaCarbonaria_019546	LOC408846	0.588642	-0.182183
TetragonulaCarbonaria_019547	LOC408847	0.651356	0.725603
TetragonulaCarbonaria_019719	LOC408848	-1.26081	-0.392116
TetragonulaCarbonaria_018575	LOC408850	0.318319	0.354452
TetragonulaCarbonaria_018574	LOC408851	0.245919	-0.287719
TetragonulaCarbonaria_018566	LOC408852	-0.537305	-0.397974
TetragonulaCarbonaria_018556	LOC408853	-0.950781	0.280103
TetragonulaCarbonaria_019683	LOC408857	-3.14173	4.0328
TetragonulaCarbonaria_004249	LOC408859	0.550965	1.86721
TetragonulaCarbonaria_004245	LOC408860	0.366572	-0.611304
TetragonulaCarbonaria_004274	LOC408862	-0.497401	1.16274
TetragonulaCarbonaria_004276	LOC408863	-0.905222	1.0306
TetragonulaCarbonaria_004278	LOC408864	-2.89158	-0.714861
TetragonulaCarbonaria_019694	LOC408865	1.98822	1.56412
TetragonulaCarbonaria_019455	LOC408866	0.891426	-0.428127
TetragonulaCarbonaria_023663	LOC408867	1.22867	2.62032
[truncated: 6,338 more rows]

## Sheet: Table S9
Gene_ID	DEG_QvW	DEG_QvM	DEG_MvW	dxy	Pi	EffectiveLength	GC_norm	Fst	dNdS	NI	DoS
TetragonulaCarbonaria_000001	Unbiased	Unbiased	Unbiased	0.00234193	0.000693304	2699.9	-0.00715326	0.844185	0.0437338	NA	NA
TetragonulaCarbonaria_000002	Unbiased	Unbiased	Unbiased	0.00386477	0.000650225	1226.9	-0.00642229	0.783976	NA	NA	NA
TetragonulaCarbonaria_000003	Up	Unbiased	Unbiased	0.00516301	0.00157605	1707.9	-0.00161879	0.938406	NA	NA	NA
TetragonulaCarbonaria_000004	Down	Down	Unbiased	0.00478125	0.00100809	2552.9	-0.000956531	0.939906	NA	NA	NA
TetragonulaCarbonaria_000005	Unbiased	Down	Up	0.004115	0.00123119	297.062	0.0748004	0.971512	NA	NA	NA
TetragonulaCarbonaria_000006	Unbiased	Unbiased	Unbiased	0.00364717	0.00140332	2494.9	-0.0347705	0.855638	NA	NA	NA
TetragonulaCarbonaria_000011	Unbiased	Unbiased	Unbiased	0.005094	0.00175302	944.9	0.0155848	0.764073	0.254521	NA	NA
TetragonulaCarbonaria_000013	Unbiased	Unbiased	Down	0.00415815	0.00199862	809.9	0.0747264	0.822377	NA	NA	NA
TetragonulaCarbonaria_000014	Down	Down	Unbiased	0.00203598	0.000274422	1037.9	0.106202	0.944385	0.160863	NA	NA
TetragonulaCarbonaria_000016	Down	Down	Unbiased	0.00401914	0.000951081	246.199	0.126205	0.756944	NA	NA	NA
TetragonulaCarbonaria_000019	Down	Down	Unbiased	0.00473959	0.000418986	1316.9	0.0476499	0.814315	NA	NA	NA
TetragonulaCarbonaria_000020	Down	Down	Unbiased	0.00314084	0.00258226	2150.9	0.0310869	0.467812	0.126885	NA	NA
TetragonulaCarbonaria_000022	Unbiased	Unbiased	Unbiased	0.0039812	0.00325864	243.207	0.0341819	0.514959	0	NA	NA
TetragonulaCarbonaria_000023	Unbiased	Unbiased	Unbiased	0.0029164	0.00152765	800.104	-0.109257	0.519494	0.0576842	NA	NA
TetragonulaCarbonaria_000024	Up	Unbiased	Up	0.00460181	0.00303383	1010.9	-0.00151639	0.100488	0	NA	NA
TetragonulaCarbonaria_000025	Down	Down	Up	0.00294641	0.00196715	5807.9	0.0481744	0.54867	NA	NA	NA
TetragonulaCarbonaria_000026	Down	Down	Unbiased	0.00458063	0.00219717	273.123	0.0316752	0.586728	NA	NA	NA
TetragonulaCarbonaria_000028	Unbiased	Unbiased	Unbiased	0.00415079	0.00266457	115.566	0.0135727	0.482056	NA	NA	NA
TetragonulaCarbonaria_000029	Unbiased	Unbiased	Unbiased	0.00444165	0.00241623	745.9	0.0174557	0.692224	NA	NA	NA
TetragonulaCarbonaria_000030	Unbiased	Unbiased	Unbiased	0.00499555	0.0030756	180.855	-0.00662909	0.0201984	NA	NA	NA
TetragonulaCarbonaria_000032	Down	Unbiased	Unbiased	0.00346825	0.0016187	324.027	-0.00488059	0.491737	0.0369336	NA	NA
TetragonulaCarbonaria_000033	Down	Unbiased	Down	0.000425502	0.000537368	39.613	0.00739441	NA	0.0684499	NA	NA
TetragonulaCarbonaria_000034	Unbiased	Unbiased	Unbiased	0.00554754	0.00293619	1088.9	-0.100653	0.681603	0.0523192	NA	NA
TetragonulaCarbonaria_000035	Up	Unbiased	Unbiased	0.00313959	0.000799605	2828.9	-0.0400317	0.745631	0.00106049	NA	NA
TetragonulaCarbonaria_000036	Down	Unbiased	Down	0.00298659	0.00116839	2696.9	-0.0912238	0.557216	NA	NA	NA
TetragonulaCarbonaria_000037	Unbiased	Unbiased	Unbiased	0.00486127	0.00209396	1325.9	-0.0536663	0.777361	0.0448487	NA	NA
TetragonulaCarbonaria_000038	Up	Unbiased	Unbiased	0.00541186	0.00249804	550.921	-0.124702	0.801207	NA	NA	NA
TetragonulaCarbonaria_000039	Unbiased	Unbiased	Down	0.00071089	0.000583355	120.963	-0.0885741	NA	0	NA	NA
TetragonulaCarbonaria_000040	Unbiased	Unbiased	Unbiased	0.00619067	0.00282461	417.961	-0.190993	0.787847	0.635094	NA	NA
TetragonulaCarbonaria_000041	Unbiased	Unbiased	Unbiased	0.00555708	0.0021065	443.948	-0.0670738	0.755645	NA	NA	NA
TetragonulaCarbonaria_000042	Unbiased	Unbiased	Unbiased	0.0019881	0.000282978	428.957	-0.110991	0.538715	NA	NA	NA
TetragonulaCarbonaria_000043	Down	Unbiased	Down	0.00434513	0.0022045	45.094	-0.0329763	0.63185	NA	NA	NA
TetragonulaCarbonaria_000045	Unbiased	Unbiased	Unbiased	0.00485971	0.00219226	374.978	0.0790534	0.540884	NA	NA	NA
TetragonulaCarbonaria_000046	Unbiased	Unbiased	Unbiased	0.0025937	0.00169903	952.9	0.0785974	0.773028	NA	NA	NA
TetragonulaCarbonaria_000047	Unbiased	Unbiased	Unbiased	0.00352003	0.00087712	4178.9	0.0914104	0.696275	NA	NA	NA
TetragonulaCarbonaria_000048	Unbiased	Unbiased	Unbiased	0.000854308	0.000572152	1061.9	-0.143012	0.371256	0.0890517	NA	NA
TetragonulaCarbonaria_000049	Unbiased	Down	Unbiased	0.00319616	0.000698042	2025.9	-0.0213713	0.711942	0.00262256	NA	NA
TetragonulaCarbonaria_000050	Up	Unbiased	Unbiased	0.00230624	0.00110406	1862.9	-0.100949	0.767144	NA	NA	NA
TetragonulaCarbonaria_000052	Up	Unbiased	Unbiased	0.00408073	0.00231294	1667.9	-0.00506896	0.679013	NA	NA	NA
TetragonulaCarbonaria_000053	Unbiased	Unbiased	Unbiased	0.00199902	0.00196739	488.941	-0.0865923	0.0772292	0.00715692	NA	NA
TetragonulaCarbonaria_000054	Down	Unbiased	Down	0.000349977	0.000628191	66.744	-0.0527856	NA	NA	NA	NA
TetragonulaCarbonaria_000067	Down	Unbiased	Down	0.00416044	0.00264435	737.9	0.0381102	0.592648	NA	NA	NA
TetragonulaCarbonaria_000070	Unbiased	Unbiased	Unbiased	0.00221355	0	258.162	-0.0283206	NA	NA	NA	NA
TetragonulaCarbonaria_000073	Unbiased	Unbiased	Unbiased	0.00876684	0.0044891	92.572	0.0937084	0.31584	NA	NA	NA
TetragonulaCarbonaria_000074	Unbiased	Unbiased	Unbiased	0.00267187	0.00261352	87.78	0.0656484	NA	NA	NA	NA
TetragonulaCarbonaria_000076	Unbiased	Down	Unbiased	0.00497812	0.0023513	756.9	0.0144349	0.600658	NA	NA	NA
TetragonulaCarbonaria_000077	Unbiased	Unbiased	Unbiased	0.00444462	0.00383036	289.08	-0.0370136	0.762229	NA	NA	NA
TetragonulaCarbonaria_000080	Unbiased	Unbiased	Unbiased	0.00603513	0.00271267	260.156	-0.0161036	0.548591	NA	NA	NA
TetragonulaCarbonaria_000084	Unbiased	Unbiased	Unbiased	0.00343456	0.00122394	404.966	-0.00567926	0.757635	NA	NA	NA
TetragonulaCarbonaria_000085	Unbiased	Unbiased	Unbiased	0.00362115	0.00213785	593.912	0.0675717	0.398153	NA	NA	NA
TetragonulaCarbonaria_000087	Unbiased	Unbiased	Unbiased	0.00407608	0.0019091	710.907	0.0843171	0.647536	NA	NA	NA
TetragonulaCarbonaria_000088	Unbiased	Unbiased	Unbiased	0.00328008	0.00193682	451.946	0.00736741	0.812614	NA	NA	NA
TetragonulaCarbonaria_000089	Unbiased	Unbiased	Unbiased	0.00481871	0.00207256	1076.9	0.0885532	0.64383	NA	NA	NA
TetragonulaCarbonaria_000090	Unbiased	Unbiased	Unbiased	0.00245372	0.002215	2139.9	-0.0303146	0.45512	NA	NA	NA
TetragonulaCarbonaria_000091	Up	Unbiased	Up	0.00514977	0.00340278	54.99	-0.0137826	0.289451	NA	NA	NA
TetragonulaCarbonaria_000092	Unbiased	Unbiased	Unbiased	0.00125232	0.000880208	1190.9	-0.119955	0.985323	0.0286586	NA	NA
TetragonulaCarbonaria_000093	Unbiased	Unbiased	Unbiased	0.00117918	0.00089923	947.9	-0.119346	0.0682491	0.0597183	NA	NA
TetragonulaCarbonaria_000094	Down	Down	Unbiased	0.00669243	0.00175168	324.027	-0.0353073	0.679723	NA	NA	NA
TetragonulaCarbonaria_000095	Unbiased	Up	Unbiased	0.00139165	0.00052992	530.925	-0.0565908	0.955541	0	NA	NA
TetragonulaCarbonaria_000096	Down	Unbiased	Down	0.00380621	0.000707538	392.97	-0.0107436	0.655786	NA	NA	NA
TetragonulaCarbonaria_000097	Down	Unbiased	Down	0.00655132	0.00523361	74.545	-5.40938e-05	0.321355	NA	NA	NA
TetragonulaCarbonaria_000098	Down	Unbiased	Down	0.00346307	0.00222495	112.914	0.0301359	0.758013	NA	NA	NA
TetragonulaCarbonaria_000099	Down	Unbiased	Down	0.00380817	0.00132117	107.653	0.00895507	0.626046	NA	NA	NA
TetragonulaCarbonaria_000100	Down	Down	Unbiased	0.00139964	0.00134977	1038.9	-0.0540056	NA	NA	NA	NA
TetragonulaCarbonaria_000101	Unbiased	Unbiased	Unbiased	0.00532985	0.00348281	1754.9	0.0731566	0.605441	NA	NA	NA
TetragonulaCarbonaria_000104	Down	Down	Down	0.00299007	0.000986268	767.9	-0.0873566	0.719609	NA	NA	NA
TetragonulaCarbonaria_000105	Unbiased	Unbiased	Unbiased	0.00270052	0.000742476	2823.9	-0.102442	0.732631	0	NA	NA
TetragonulaCarbonaria_000106	Unbiased	Down	Up	0.00312746	0.002028	1195.9	0.0794177	0.504918	NA	NA	NA
TetragonulaCarbonaria_000107	Unbiased	Down	Up	0.00347995	0.00292878	1124.9	0.0321355	0.566792	NA	NA	NA
TetragonulaCarbonaria_000108	Unbiased	Unbiased	Unbiased	0.00329709	0.00134064	1928.9	0.0222724	0.574252	0.0675809	NA	NA
TetragonulaCarbonaria_000109	Up	Down	Up	0.00206544	0.00193243	107.653	-0.0164486	-0.016206	NA	NA	NA
TetragonulaCarbonaria_000110	Unbiased	Down	Up	0.000339371	0	54.99	-0.0371156	NA	NA	NA	NA
TetragonulaCarbonaria_000111	Unbiased	Unbiased	Unbiased	0.00353533	0.000891874	1713.55	0.0430154	0.61783	NA	NA	NA
TetragonulaCarbonaria_000112	Down	Unbiased	Unbiased	0.00281481	0.00122872	157.522	0.0690154	NA	NA	NA	NA
TetragonulaCarbonaria_000113	Down	Down	Unbiased	0.00284479	0.00100045	611.912	0.0772542	0.559485	NA	NA	NA
TetragonulaCarbonaria_000117	Unbiased	Unbiased	Unbiased	0.00534567	0.00155063	644.912	0.0130887	0.636361	NA	NA	NA
TetragonulaCarbonaria_000118	Unbiased	Unbiased	Unbiased	0.00517783	0.0029637	1890.9	0.0584998	0.494461	NA	NA	NA
TetragonulaCarbonaria_000120	Unbiased	Unbiased	Unbiased	0.00421046	0.00297656	352.997	-0.0214941	0.49902	NA	NA	NA
TetragonulaCarbonaria_000122	Down	Unbiased	Unbiased	0.0044922	0.00323941	1417.9	-0.0321933	0.455876	NA	NA	NA
TetragonulaCarbonaria_000124	Unbiased	Unbiased	Unbiased	0.00362476	0.00351316	300.056	0.000131406	0.342179	NA	NA	NA
TetragonulaCarbonaria_000125	Unbiased	Unbiased	Unbiased	0.00314264	0.00188646	309.046	-0.0489901	0.232193	NA	NA	NA
TetragonulaCarbonaria_000127	Unbiased	Unbiased	Unbiased	0.00379012	0.00231306	554.921	0.0925884	0.403148	NA	NA	NA
TetragonulaCarbonaria_000129	Unbiased	Unbiased	Unbiased	0.00359935	0.00111102	683.911	-0.0143379	0.502424	NA	NA	NA
TetragonulaCarbonaria_000132	Unbiased	Unbiased	Unbiased	0.00562488	0.00252992	546.921	-0.0384142	0.685824	NA	NA	NA
TetragonulaCarbonaria_000133	Unbiased	Unbiased	Up	0.00424212	0.0014504	709.907	-0.0326701	0.651963	NA	NA	NA
TetragonulaCarbonaria_000134	Unbiased	Unbiased	Unbiased	0.00328199	0.00127094	198.556	0.116542	0.839148	NA	NA	NA
TetragonulaCarbonaria_000137	Unbiased	Unbiased	Unbiased	0.00416213	0.00113731	235.241	0.0684069	0.787342	NA	NA	NA
TetragonulaCarbonaria_000139	Unbiased	Unbiased	Unbiased	0.00538266	0.00242221	791.9	0.00168741	0.693865	NA	NA	NA
TetragonulaCarbonaria_000143	Unbiased	Down	Unbiased	0.00368882	0.00190545	340.008	-0.0166746	NA	NA	NA	NA
TetragonulaCarbonaria_000144	Unbiased	Unbiased	Unbiased	0.00321832	0.00176945	533.925	-0.0248306	0.813764	NA	NA	NA
TetragonulaCarbonaria_000145	Unbiased	Unbiased	Unbiased	0.00327796	0.0012664	72.516	0.0534614	0.812108	NA	NA	NA
TetragonulaCarbonaria_000146	Unbiased	Unbiased	Unbiased	0.00413327	0.00192064	1004.9	0.0508614	0.423344	NA	NA	NA
TetragonulaCarbonaria_000149	Down	Unbiased	Unbiased	0.00425571	0.00267816	566.915	-0.00462909	0.684329	NA	NA	NA
TetragonulaCarbonaria_000150	Down	Down	Unbiased	0.00434639	0.000858452	1209.9	0.0778454	0.937759	NA	NA	NA
TetragonulaCarbonaria_000151	Unbiased	Down	Up	0.00348328	0.00188582	371.982	0.0295964	0.62277	NA	NA	NA
TetragonulaCarbonaria_000154	Unbiased	Unbiased	Unbiased	0.00333264	0.00106133	1771.74	0.000689217	0.675049	NA	NA	NA
TetragonulaCarbonaria_000155	Unbiased	Unbiased	Unbiased	0.00399105	0.00217184	851.9	-0.00488545	0.524297	0	NA	NA
TetragonulaCarbonaria_000156	Unbiased	Unbiased	Up	0.00251711	0.00118285	2876.9	0.0668464	0.576416	NA	NA	NA
TetragonulaCarbonaria_000158	Unbiased	Unbiased	Down	0.00531311	0.00295844	148.902	0.11129	0.554373	NA	NA	NA
TetragonulaCarbonaria_000161	Unbiased	Unbiased	Unbiased	0.00297063	0.00277495	76.62	0.0447894	0.160126	NA	NA	NA
TetragonulaCarbonaria_000162	Unbiased	Unbiased	Unbiased	0.00336226	0.00246651	714.907	0.0497078	0.554003	NA	NA	NA
TetragonulaCarbonaria_000163	Up	Up	Unbiased	0.00180996	0.000718562	485.941	-0.15474	0.740776	0.0763796	NA	NA
TetragonulaCarbonaria_000164	Unbiased	Unbiased	Unbiased	0.00301009	0.000464577	536.925	-0.158198	0.985517	0.110681	NA	NA
TetragonulaCarbonaria_000165	Unbiased	Unbiased	Unbiased	0.00164734	0.000594867	4565.9	-0.125205	0.409851	0.0554164	NA	NA
TetragonulaCarbonaria_000166	Unbiased	Unbiased	Unbiased	0.00385903	0.000459369	803.9	-0.150622	0.832492	0.0690991	NA	NA
TetragonulaCarbonaria_000167	Down	Down	Unbiased	0.00215347	0.000582638	2998.9	-0.0745756	0.522613	0.106749	NA	NA
TetragonulaCarbonaria_000168	Unbiased	Down	Up	0.00223255	0.000924798	682.911	0.0408984	0.450082	NA	NA	NA
TetragonulaCarbonaria_000170	Unbiased	Down	Unbiased	0.00253452	0.00124111	4688.9	0.127696	0.572347	NA	NA	NA
TetragonulaCarbonaria_000180	Unbiased	Down	Up	0.00131874	0.000218285	656.912	0.141608	0.482948	NA	NA	NA
TetragonulaCarbonaria_000219	Unbiased	Unbiased	Unbiased	0.00315804	0.00144881	1154.9	0.0491617	0.560963	NA	NA	NA
TetragonulaCarbonaria_000221	Unbiased	Unbiased	Unbiased	0.0021186	0.00101046	1475.9	-0.100815	0.741593	0.145451	NA	NA
TetragonulaCarbonaria_000222	Unbiased	Unbiased	Unbiased	0.00153755	0.000753994	1283.9	-0.102252	0.539972	0.0360404	NA	NA
TetragonulaCarbonaria_000223	Unbiased	Unbiased	Unbiased	0.00925244	0.00191289	1417.9	-0.109868	0.893464	NA	NA	NA
TetragonulaCarbonaria_000224	Down	Down	Unbiased	0.00325325	0.00209719	1319.9	0.00805896	0.620087	NA	NA	NA
TetragonulaCarbonaria_000225	Unbiased	Down	Unbiased	0.00192339	0.000363796	437.952	-0.109813	0.467912	NA	NA	NA
TetragonulaCarbonaria_000226	Unbiased	Unbiased	Unbiased	0.00287072	0.00221802	1583.9	-0.131794	0.632266	NA	NA	NA
TetragonulaCarbonaria_000227	Up	Up	Unbiased	0.00232622	0.000602551	2453.9	-0.120166	0.840732	NA	NA	NA
TetragonulaCarbonaria_000228	Unbiased	Up	Unbiased	0.00128161	0.000569824	461.944	-0.130717	0.48312	0.250359	NA	NA
TetragonulaCarbonaria_000229	Unbiased	Unbiased	Unbiased	0.00058684	0.00012214	572.915	-0.0938153	NA	NA	NA	NA
TetragonulaCarbonaria_000230	Unbiased	Unbiased	Unbiased	0.00212086	0.000570671	1640.9	-0.113268	0.70991	0.118767	NA	NA
TetragonulaCarbonaria_000231	Unbiased	Unbiased	Unbiased	0.00433072	0.00254269	446.948	-0.17112	0.421535	0.189956	NA	NA
TetragonulaCarbonaria_000232	Down	Unbiased	Unbiased	0.00384028	0.000733788	968.9	-0.00107359	0.691091	NA	NA	NA
TetragonulaCarbonaria_000234	Up	Unbiased	Up	0.00403113	0.000438089	324.027	-0.00366526	0.687011	NA	NA	NA
TetragonulaCarbonaria_000235	Unbiased	Unbiased	Unbiased	0.00298151	0.000842911	487.941	-0.134539	0.431095	NA	NA	NA
TetragonulaCarbonaria_000236	Unbiased	Up	Unbiased	0.00236973	0.00161392	521.931	-0.150357	-0.0184851	0.14066	NA	NA
TetragonulaCarbonaria_000237	Unbiased	Unbiased	Unbiased	0.00237233	0	413.962	-0.12244	0.8172	0.0427687	NA	NA
TetragonulaCarbonaria_000238	Unbiased	Unbiased	Unbiased	0.00289008	0.000597536	1573.9	-0.12186	0.859753	NA	NA	NA
TetragonulaCarbonaria_000239	Unbiased	Unbiased	Unbiased	0.00266734	0.00185196	1040.9	-0.129344	0.639809	0.123531	NA	NA
TetragonulaCarbonaria_000240	Up	Up	Unbiased	0.00399405	0.00191285	1214.9	-0.103287	0.859426	0.20614	NA	NA
TetragonulaCarbonaria_000241	Unbiased	Unbiased	Unbiased	0.00325823	0.00108826	3017.9	-0.124689	0.649854	0.00294558	NA	NA
TetragonulaCarbonaria_000242	Unbiased	Unbiased	Unbiased	0.00276018	0.00159709	977.9	-0.100442	0.784088	0.0866218	NA	NA
TetragonulaCarbonaria_000243	Unbiased	Unbiased	Unbiased	0.00257891	0.00175668	2012.9	-0.0700276	0.409447	0	NA	NA
TetragonulaCarbonaria_000244	Unbiased	Unbiased	Unbiased	0.00277961	0.00195564	1388.9	-0.140139	0.627002	0.096522	NA	NA
TetragonulaCarbonaria_000245	Unbiased	Unbiased	Unbiased	0.00363444	0.00219358	908.9	-0.0900574	0.778896	0.0464918	NA	NA
TetragonulaCarbonaria_000246	Unbiased	Unbiased	Unbiased	0.00472756	0.000641018	437.952	-0.12764	0.684076	0.193365	NA	NA
TetragonulaCarbonaria_000247	Unbiased	Unbiased	Unbiased	0.00255837	0.00128122	2891.9	-0.147881	0.559909	0.195784	NA	NA
TetragonulaCarbonaria_000248	Unbiased	Unbiased	Unbiased	0.00582297	0.00272194	177.915	-0.0707356	0.315423	NA	NA	NA
TetragonulaCarbonaria_000249	Up	Unbiased	Up	0.00479151	0.00219422	1538.9	-0.120538	0.627989	NA	NA	NA
TetragonulaCarbonaria_000250	Unbiased	Unbiased	Up	0.00552417	0.00265981	560.917	-0.0501108	0.75114	0.181294	NA	NA
TetragonulaCarbonaria_000251	Unbiased	Unbiased	Unbiased	0.00171063	0.00119216	635.912	-0.192326	NA	0.492573	NA	NA
TetragonulaCarbonaria_000252	Unbiased	Unbiased	Unbiased	0.00271456	0.0019789	872.9	-0.108725	0.44167	NA	NA	NA
TetragonulaCarbonaria_000253	Up	Up	Unbiased	0.00428085	0.00276151	2518.9	-0.138196	0.651719	NA	NA	NA
TetragonulaCarbonaria_000254	Unbiased	Up	Unbiased	0.00191104	0.00180559	1580.9	-0.120984	0.595973	0.0860585	NA	NA
TetragonulaCarbonaria_000255	Up	Up	Unbiased	0.00406696	0.00225244	1316.9	-0.0852216	0.737936	NA	NA	NA
TetragonulaCarbonaria_000256	Up	Up	Unbiased	0.00318812	0.000290886	270.131	-0.0344878	0.446534	0.067458	NA	NA
TetragonulaCarbonaria_000257	Up	Unbiased	Up	0.00643367	0.00245994	392.97	-0.0724386	0.730984	NA	NA	NA
TetragonulaCarbonaria_000258	Unbiased	Unbiased	Unbiased	0.00376362	0.00171685	1064.9	-0.0901356	0.725952	0.0777278	NA	NA
TetragonulaCarbonaria_000259	Down	Down	Unbiased	0.00463534	0.0017734	735.9	0.0383636	0.661573	NA	NA	NA
TetragonulaCarbonaria_000260	Unbiased	Unbiased	Unbiased	0.00349432	0.00171913	180.855	-0.00637759	0.498728	NA	NA	NA
TetragonulaCarbonaria_000261	Down	Down	Unbiased	0.00388794	0.00242501	6768.9	0.0148965	0.608054	NA	NA	NA
TetragonulaCarbonaria_000262	Down	Unbiased	Down	0.00523037	0.00198747	33.385	-0.0481016	0.878714	NA	NA	NA
TetragonulaCarbonaria_000263	Unbiased	Unbiased	Unbiased	0.00311435	0.00119018	4980.9	-0.0397266	0.593491	NA	NA	NA
TetragonulaCarbonaria_000264	Unbiased	Down	Unbiased	0.00177413	0.000946438	1850.9	-0.0313672	0.479764	0.030386	NA	NA
TetragonulaCarbonaria_000266	Up	Unbiased	Unbiased	0.00407107	0.00158081	4784.9	0.0137183	0.668892	NA	NA	NA
TetragonulaCarbonaria_000267	Unbiased	Unbiased	Unbiased	0.00376211	0.0026891	653.912	0.139725	0.361004	NA	NA	NA
TetragonulaCarbonaria_000269	Unbiased	Unbiased	Unbiased	0.00504946	0.00328823	110.265	-0.0952706	0.533824	NA	NA	NA
TetragonulaCarbonaria_000270	Unbiased	Unbiased	Up	0.00399329	0.00181318	3689.9	0.110695	0.573806	NA	NA	NA
TetragonulaCarbonaria_000271	Down	Down	Unbiased	0.00447685	0.00296689	3288.9	0.0479605	0.635736	NA	NA	NA
TetragonulaCarbonaria_000272	Unbiased	Down	Unbiased	0.00320009	0.00126071	1643.9	0.148221	0.618706	NA	NA	NA
TetragonulaCarbonaria_000273	Unbiased	Unbiased	Unbiased	0.004461	0.00152193	2339.9	0.0782434	0.59255	NA	NA	NA
TetragonulaCarbonaria_000276	Unbiased	Unbiased	Unbiased	0.00420544	0.00121155	578.914	0.0196044	0.634014	NA	NA	NA
TetragonulaCarbonaria_000278	Down	Down	Unbiased	0.00309607	0.00239146	3845.9	0.000905851	0.492544	NA	NA	NA
TetragonulaCarbonaria_000279	Unbiased	Unbiased	Down	0.00307738	0.00248841	623.912	-0.0555263	0.161699	0.0766715	NA	NA
TetragonulaCarbonaria_000280	Unbiased	Unbiased	Unbiased	0.0027012	0.000788591	681.911	-0.0787569	0.606626	0.0607437	NA	NA
TetragonulaCarbonaria_000281	Up	Up	Unbiased	0.00364319	0.00161393	1763.9	-0.0817446	0.777934	NA	NA	NA
TetragonulaCarbonaria_000282	Unbiased	Unbiased	Unbiased	0.00179249	0.00134692	1802.9	-0.135257	NA	0.0886586	NA	NA
TetragonulaCarbonaria_000285	Down	Down	Unbiased	0.00113755	0.00139732	169.131	-0.0498816	0.386572	NA	NA	NA
TetragonulaCarbonaria_000286	Unbiased	Down	Unbiased	0.00197337	0.00156194	947.9	0.106045	0.557403	0.0426948	NA	NA
TetragonulaCarbonaria_000290	Unbiased	Unbiased	Unbiased	0.00304609	0.00121103	1776.02	-0.0460571	0.713628	NA	NA	NA
TetragonulaCarbonaria_000291	Unbiased	Unbiased	Unbiased	0.00149641	0.0011631	551.921	-0.136931	0.135558	0.132293	NA	NA
TetragonulaCarbonaria_000292	Up	Unbiased	Unbiased	0.00277752	0.00188886	3794.9	-0.102361	0.605254	NA	NA	NA
TetragonulaCarbonaria_000293	Unbiased	Unbiased	Unbiased	0.000757888	0.00110999	134.742	0.0951304	NA	NA	NA	NA
TetragonulaCarbonaria_000294	Unbiased	Unbiased	Unbiased	0.00356433	0.000770206	120.963	0.0482694	NA	NA	NA	NA
TetragonulaCarbonaria_000295	Unbiased	Unbiased	Unbiased	0.00515838	0.00300425	431.955	0.00119781	0.646878	NA	NA	NA
TetragonulaCarbonaria_000301	Unbiased	Unbiased	Unbiased	0.00503637	0.00205108	350.999	0.0295747	0.583352	NA	NA	NA
TetragonulaCarbonaria_000303	Up	Unbiased	Unbiased	0.00539452	0.00346062	4067.9	-8.84575e-05	0.512813	0.136035	NA	NA
TetragonulaCarbonaria_000304	Up	Up	Unbiased	0.00570767	0.00167604	575.915	-0.138494	0.785509	NA	NA	NA
TetragonulaCarbonaria_000305	Unbiased	Unbiased	Unbiased	0.00405095	0.000623478	440.951	-0.101467	0.802896	NA	NA	NA
TetragonulaCarbonaria_000306	Unbiased	Unbiased	Unbiased	0.00223014	0.000304763	350.999	-0.101247	0.488944	0	NA	NA
TetragonulaCarbonaria_000307	Up	Up	Unbiased	0.00483557	0.00169479	3986.9	-0.166612	0.777786	0.169206	NA	NA
TetragonulaCarbonaria_000308	Unbiased	Up	Unbiased	0.00208006	0.000412827	2686.9	-0.0979634	0.756696	NA	NA	NA
TetragonulaCarbonaria_000310	Unbiased	Unbiased	Unbiased	0.00858077	0.00228976	704.907	-0.158037	0.910576	NA	NA	NA
TetragonulaCarbonaria_000311	Up	Up	Unbiased	0.00214945	0.000851524	1232.9	-0.138855	0.663479	NA	NA	NA
TetragonulaCarbonaria_000312	Down	Down	Unbiased	0.00745771	0.00345405	105.067	-0.105454	0.520055	0	NA	NA
TetragonulaCarbonaria_000313	Unbiased	Unbiased	Unbiased	0.0019787	0.000589674	2024.9	-0.151871	0.760228	0.178577	NA	NA
TetragonulaCarbonaria_000314	Unbiased	Unbiased	Unbiased	0.00279008	0.00241947	290.078	-0.183167	0.131307	0.160552	NA	NA
TetragonulaCarbonaria_000315	Unbiased	Unbiased	Unbiased	0.00387996	0.00303371	1219.9	-0.117179	0.396414	0.085347	NA	NA
TetragonulaCarbonaria_000316	Down	Unbiased	Down	0.00431102	0.00206552	74.545	-0.0170599	0.88522	1	NA	NA
TetragonulaCarbonaria_000317	Unbiased	Unbiased	Unbiased	0.00338632	0.00100704	2072.9	-0.0526269	0.724326	NA	NA	NA
TetragonulaCarbonaria_000318	Up	Unbiased	Unbiased	0.00181382	0.00132631	530.925	-0.175005	0.58099	0.0581557	NA	NA
TetragonulaCarbonaria_000319	Up	Up	Unbiased	0.00251876	0.00102741	2384.9	-0.119537	0.611619	NA	NA	NA
TetragonulaCarbonaria_000320	Up	Up	Unbiased	0.0016306	0.000638404	2249.9	-0.145841	0.6943	0.101275	NA	NA
TetragonulaCarbonaria_000321	Up	Up	Unbiased	0.00300625	0.000579915	1508.9	-0.0934995	0.73057	0.0620501	NA	NA
TetragonulaCarbonaria_000322	Unbiased	Unbiased	Unbiased	0.00185041	0.00093535	1049.9	-0.048247	0.411661	0.0268064	NA	NA
TetragonulaCarbonaria_000323	Up	Up	Unbiased	0.003844	0.00143767	3821.9	-0.115933	0.674313	NA	NA	NA
TetragonulaCarbonaria_000342	Unbiased	Unbiased	Unbiased	0.0024594	0.00143766	1268.9	0.0212114	0.762103	NA	NA	NA
TetragonulaCarbonaria_000343	Unbiased	Unbiased	Unbiased	0.00722711	0.00251138	183.796	0.0223584	0.737218	NA	NA	NA
TetragonulaCarbonaria_000344	Up	Up	Unbiased	0.00369381	0.002543	467.943	-0.133158	0.748148	NA	NA	NA
TetragonulaCarbonaria_000348	Up	Unbiased	Up	0.0027875	0.00158092	722.907	0.104816	0.493618	NA	NA	NA
TetragonulaCarbonaria_000349	Unbiased	Unbiased	Unbiased	0.00440631	0.000871651	41.705	0.100792	0.92725	NA	NA	NA
TetragonulaCarbonaria_000350	Unbiased	Unbiased	Unbiased	0.00294234	0.000811835	1088.9	-0.0497933	0.956967	0.131312	NA	NA
TetragonulaCarbonaria_000351	Down	Unbiased	Down	0.00172997	0	183.796	-0.0151186	0.581085	NA	NA	NA
TetragonulaCarbonaria_000352	Unbiased	Unbiased	Unbiased	0.00386006	0.00111434	434.954	0.0635242	0.765343	NA	NA	NA
TetragonulaCarbonaria_000353	Up	Unbiased	Up	0.00160402	0.000580875	394.969	0.0836154	0.605968	NA	NA	NA
TetragonulaCarbonaria_000354	Down	Unbiased	Unbiased	0.00291834	0.00155022	83.168	0.0258859	0.710462	NA	NA	NA
TetragonulaCarbonaria_000355	Unbiased	Unbiased	Unbiased	0.00126219	0	297.062	0.0592004	0.2556	NA	NA	NA
TetragonulaCarbonaria_000356	Unbiased	Unbiased	Up	0.0029171	0.00149812	174.985	0.0586729	0.887005	NA	NA	NA
TetragonulaCarbonaria_000357	Unbiased	Unbiased	Down	0.00292231	0.00160293	797.9	-0.0157638	0.709744	0.0555805	NA	NA
TetragonulaCarbonaria_000358	Down	Unbiased	Unbiased	0.00449604	0.00124397	228.276	-0.0189776	0.833109	NA	NA	NA
TetragonulaCarbonaria_000360	Down	Down	Unbiased	0.00222606	0.000403322	845.9	-0.0647037	0.765498	NA	NA	NA
TetragonulaCarbonaria_000361	Unbiased	Unbiased	Unbiased	0.000228065	0.000444584	78.75	-0.0895346	NA	NA	NA	NA
TetragonulaCarbonaria_000362	Unbiased	Down	Up	0.00258207	0.000686392	231.261	-0.0266396	NA	NA	NA	NA
TetragonulaCarbonaria_000364	Unbiased	Down	Up	0.00362305	0.00204514	231.261	0.102625	0.685263	NA	NA	NA
TetragonulaCarbonaria_000372	Unbiased	Unbiased	Unbiased	0.00473302	0.00380829	595.912	-0.0230111	0.458714	NA	NA	NA
TetragonulaCarbonaria_000374	Down	Unbiased	Down	0.00598301	0.00321989	512.931	0.0557854	0.898646	NA	NA	NA
TetragonulaCarbonaria_000384	Unbiased	Unbiased	Unbiased	0.00395752	0.00247921	2108.9	-0.0803785	0.597004	NA	NA	NA
TetragonulaCarbonaria_000385	Unbiased	Unbiased	Unbiased	0.00397583	0.00111585	575.915	0.00776812	0.696732	NA	NA	NA
TetragonulaCarbonaria_000387	Unbiased	Unbiased	Unbiased	0.00359729	0.00120356	692.911	0.0544473	0.669128	NA	NA	NA
TetragonulaCarbonaria_000389	Unbiased	Unbiased	Unbiased	0.0024331	0.00186535	614.912	-0.123549	0.637645	NA	NA	NA
TetragonulaCarbonaria_000390	Unbiased	Unbiased	Unbiased	0.00206314	0.000535199	692.911	-0.0269257	0.887563	NA	NA	NA
TetragonulaCarbonaria_000391	Unbiased	Unbiased	Unbiased	0.00372084	0.00170063	635.912	0.0186096	0.681858	NA	NA	NA
TetragonulaCarbonaria_000392	Unbiased	Unbiased	Unbiased	0.0049239	0.00206925	914.9	0.00404483	0.681029	NA	NA	NA
TetragonulaCarbonaria_000393	Down	Unbiased	Unbiased	0.00481146	0.00244161	749.9	0.0158231	0.69503	NA	NA	NA
TetragonulaCarbonaria_000394	Unbiased	Unbiased	Unbiased	0.00373721	0.0021512	1037.9	0.0190265	0.719098	0.234159	NA	NA
TetragonulaCarbonaria_000395	Unbiased	Unbiased	Down	0.00363202	0.00257655	1595.9	0.00237441	0.525255	NA	NA	NA
TetragonulaCarbonaria_000396	Unbiased	Up	Down	0.00264292	0.00212019	70.537	0.0535524	0.18238	NA	NA	NA
TetragonulaCarbonaria_000397	Unbiased	Down	Unbiased	0.00262733	0.00112323	3701.9	-0.0234317	0.648987	NA	NA	NA
TetragonulaCarbonaria_000398	Unbiased	Unbiased	Unbiased	0.00409622	0.00206782	479.942	0.0959277	0.731256	NA	NA	NA
TetragonulaCarbonaria_000404	Down	Unbiased	Down	0.003725	0.00188478	545.921	0.0750471	0.761755	NA	NA	NA
TetragonulaCarbonaria_000405	Unbiased	Unbiased	Unbiased	0.00449516	0.00191739	800.9	0.0345392	0.820284	NA	NA	NA
TetragonulaCarbonaria_000406	Unbiased	Unbiased	Down	0.00476676	0.00172047	228.276	0.0572394	0.764718	NA	NA	NA
TetragonulaCarbonaria_000407	Unbiased	Unbiased	Up	0.00273301	0.000233748	63.119	-0.0226716	NA	NA	NA	NA
TetragonulaCarbonaria_000408	Up	Unbiased	Up	0.00599465	0.00104513	626.912	-0.0185331	0.836225	NA	NA	NA
TetragonulaCarbonaria_000412	Down	Unbiased	Down	0.0025	0	70.537	-0.0473626	0.712871	NA	NA	NA
TetragonulaCarbonaria_000417	Down	Down	Unbiased	0.0049521	0.00237076	2036.9	0.0365184	0.781246	NA	NA	NA
TetragonulaCarbonaria_000419	Down	Down	Unbiased	0.0040374	0.00193566	1482.9	0.0779436	0.776369	NA	NA	NA
TetragonulaCarbonaria_000420	Unbiased	Unbiased	Unbiased	0.00589236	0.00256289	251.184	0.0665134	0.801947	NA	NA	NA
TetragonulaCarbonaria_000432	Down	Unbiased	Down	0.00431827	0.00214017	34.233	0.0589334	0.799716	NA	NA	NA
TetragonulaCarbonaria_000446	Up	Unbiased	Up	0.00392082	0.00212408	291.076	0.0841584	0.655593	NA	NA	NA
TetragonulaCarbonaria_000449	Unbiased	Unbiased	Unbiased	0.00215031	0.000781809	646.912	-0.0421156	0.849603	NA	NA	NA
TetragonulaCarbonaria_000451	Down	Down	Unbiased	0.00439876	0.0017585	761.9	0.0712624	0.8369	NA	NA	NA
TetragonulaCarbonaria_000453	Down	Unbiased	Down	0.00156186	0.00116213	129.168	-0.00519609	0.375525	NA	NA	NA
TetragonulaCarbonaria_000454	Down	Unbiased	Down	0.00311658	0.00143645	539.922	0.0548018	0.832662	NA	NA	NA
TetragonulaCarbonaria_000455	Down	Down	Unbiased	0.00364914	0.00260536	432.955	0.00597241	0.681456	NA	NA	NA
TetragonulaCarbonaria_000459	Unbiased	Up	Unbiased	0.00231537	0.000592898	2948.9	-0.14125	0.892416	NA	NA	NA
TetragonulaCarbonaria_000460	Unbiased	Unbiased	Unbiased	0.00360601	0.00157827	987.9	-0.0306173	0.713644	0.089346	NA	NA
TetragonulaCarbonaria_000461	Up	Unbiased	Up	0.00418548	0.00127873	54.99	-0.0171156	0.845864	NA	NA	NA
TetragonulaCarbonaria_000462	Down	Down	Unbiased	0.00352177	0.00190826	737.9	0.00968055	0.65124	NA	NA	NA
TetragonulaCarbonaria_000463	Up	Unbiased	Up	0.00267062	0.00110025	748.9	-0.0176841	0.73834	NA	NA	NA
TetragonulaCarbonaria_000464	Down	Down	Unbiased	0.00327075	0.00217565	596.912	0.0627257	0.599065	NA	NA	NA
TetragonulaCarbonaria_000469	Unbiased	Unbiased	Unbiased	0.00510796	0.000500717	592.913	-0.0294716	0.823575	NA	NA	NA
TetragonulaCarbonaria_000470	Down	Down	Up	0.00374576	0.00176734	1829.9	0.0136554	0.726192	NA	NA	NA
TetragonulaCarbonaria_000471	Down	Down	Unbiased	0.00413431	0.00184011	1043.9	0.0524527	0.695927	NA	NA	NA
TetragonulaCarbonaria_000472	Unbiased	Unbiased	Up	0.00385165	0.000799251	1544.9	0.0273162	0.7549	NA	NA	NA
TetragonulaCarbonaria_000474	Unbiased	Unbiased	Unbiased	0.00317282	0.000300715	1165.9	-0.0671193	0.811947	NA	NA	NA
TetragonulaCarbonaria_000480	Unbiased	Unbiased	Unbiased	0.00362955	0.00161418	392.97	0.0305191	0.578414	NA	NA	NA
TetragonulaCarbonaria_000481	Unbiased	Unbiased	Unbiased	0.00380026	0.00146622	99.98	0.0333339	0.652522	NA	NA	NA
TetragonulaCarbonaria_000482	Unbiased	Unbiased	Down	0.00162718	0	207.45	0.00975241	NA	NA	NA	NA
TetragonulaCarbonaria_000485	Unbiased	Unbiased	Unbiased	0.00410133	0.0017622	218.346	0.0830634	0.831259	NA	NA	NA
TetragonulaCarbonaria_000494	Unbiased	Unbiased	Unbiased	0.00328393	0.00202529	1074.9	0.0269534	0.801639	NA	NA	NA
TetragonulaCarbonaria_000495	Up	Down	Up	0.00127768	0.000858123	1264.9	-0.0139296	0.216845	NA	NA	NA
TetragonulaCarbonaria_000496	Down	Unbiased	Unbiased	0.00639481	0.00265046	345.005	0.0757259	0.781368	NA	NA	NA
TetragonulaCarbonaria_000497	Unbiased	Unbiased	Unbiased	0.00248572	0	452.946	0.104509	0.985323	NA	NA	NA
TetragonulaCarbonaria_000498	Unbiased	Unbiased	Unbiased	0.0037543	0.00191143	1537.9	0.0541126	0.792699	NA	NA	NA
TetragonulaCarbonaria_000501	Unbiased	Unbiased	Unbiased	0.00457218	0.000375139	306.05	0.0899474	0.678472	NA	NA	NA
TetragonulaCarbonaria_000508	Unbiased	Unbiased	Up	0.00427984	0.000926052	439.952	0.0686929	0.899206	NA	NA	NA
TetragonulaCarbonaria_000514	Down	Unbiased	Down	0.000271951	0.000143018	158.487	0.0388654	NA	NA	NA	NA
TetragonulaCarbonaria_000522	Unbiased	Unbiased	Unbiased	0.00553694	0.0018058	891.9	0.00103541	0.839085	NA	NA	NA
TetragonulaCarbonaria_000526	Unbiased	Unbiased	Unbiased	0.0031451	0.00175589	891.9	-0.0348476	0.422032	NA	NA	NA
TetragonulaCarbonaria_000528	Up	Unbiased	Unbiased	0.00376515	0.00196724	1081.9	0.00661901	0.730522	NA	NA	NA
TetragonulaCarbonaria_000530	Unbiased	Unbiased	Unbiased	0.00315082	0.00123734	1800.9	-0.0471159	0.712187	NA	NA	NA
TetragonulaCarbonaria_000531	Unbiased	Unbiased	Unbiased	0.00193101	0.000980512	213.392	-0.0918181	0.855593	0.145823	NA	NA
TetragonulaCarbonaria_000532	Unbiased	Down	Unbiased	0.00324431	0.00111966	2590.9	-0.00446034	0.637204	NA	NA	NA
TetragonulaCarbonaria_000533	Unbiased	Unbiased	Down	0.00301674	0.00150145	1790.9	0.0118212	0.648722	NA	NA	NA
TetragonulaCarbonaria_000535	Unbiased	Up	Down	0.00258579	0.00218302	689.911	-0.0135291	0.830183	NA	NA	NA
TetragonulaCarbonaria_000536	Up	Unbiased	Unbiased	0.00173809	0.00152204	842.9	0.0996929	0.378935	NA	NA	NA
TetragonulaCarbonaria_000547	Unbiased	Unbiased	Unbiased	0.00513806	0.00340322	585.914	0.0919359	0.569392	NA	NA	NA
TetragonulaCarbonaria_000549	Unbiased	Unbiased	Unbiased	0.00417064	0.00263441	1239.9	-0.0741611	0.645019	NA	NA	NA
TetragonulaCarbonaria_000552	Unbiased	Up	Down	0.00443646	0.00143623	137.558	0.0435947	0.788295	NA	NA	NA
TetragonulaCarbonaria_000555	Unbiased	Up	Down	0.00384977	0.00203351	146.044	-0.0263378	0.624012	NA	NA	NA
TetragonulaCarbonaria_000556	Up	Up	Unbiased	0.00343692	0.00194451	1991.9	0.0978254	0.682389	NA	NA	NA
TetragonulaCarbonaria_000557	Up	Up	Unbiased	0.00408405	0.000783132	758.9	-0.140653	0.791058	NA	NA	NA
TetragonulaCarbonaria_000558	Up	Up	Unbiased	0.00259242	0.000649545	811.9	-0.0666996	0.590839	NA	NA	NA
TetragonulaCarbonaria_000559	Up	Up	Unbiased	0.00523853	0.000878972	620.912	-0.0510408	0.725765	NA	NA	NA
TetragonulaCarbonaria_000560	Down	Unbiased	Down	0.00443781	0.00197338	425.959	-0.00802059	0.63716	NA	NA	NA
TetragonulaCarbonaria_000561	Unbiased	Unbiased	Unbiased	0.00389029	0.00173884	760.442	-0.0175922	0.293532	NA	NA	NA
TetragonulaCarbonaria_000562	Down	Down	Up	0.00443123	0.00337515	989.9	0.0586524	0.489343	NA	NA	NA
TetragonulaCarbonaria_000563	Unbiased	Down	Unbiased	0.00315966	0.000955133	1737.68	0.0107384	0.575273	NA	NA	NA
TetragonulaCarbonaria_000564	Unbiased	Unbiased	Unbiased	0.00262133	0.00184035	1259.9	-0.00696059	0.586508	NA	NA	NA
TetragonulaCarbonaria_000566	Down	Unbiased	Unbiased	0.00343049	0.00217251	1164.9	0.0201414	0.573782	NA	NA	NA
TetragonulaCarbonaria_000567	Down	Unbiased	Unbiased	0	0	40.933	-0.0379966	NA	NA	NA	NA
TetragonulaCarbonaria_000568	Unbiased	Unbiased	Unbiased	0	0	56.524	0.110442	NA	NA	NA	NA
TetragonulaCarbonaria_000569	Unbiased	Unbiased	Unbiased	0.00164805	0.0010425	1457.9	-0.104549	0.470983	0.0286682	NA	NA
TetragonulaCarbonaria_000570	Unbiased	Unbiased	Unbiased	0.00505502	0.000705719	83.168	-0.154401	0.645163	0.38773	NA	NA
TetragonulaCarbonaria_000571	Unbiased	Unbiased	Unbiased	0.00358617	0.00133884	566.469	0.0166292	0.710264	NA	NA	NA
TetragonulaCarbonaria_000572	Unbiased	Unbiased	Unbiased	0.00295545	0.00119703	722.907	-0.0780263	0.729025	NA	NA	NA
TetragonulaCarbonaria_000573	Unbiased	Down	Unbiased	0.00294652	0.00203254	2210.9	-0.0265691	0.642899	NA	NA	NA
TetragonulaCarbonaria_000574	Unbiased	Unbiased	Unbiased	0.00299526	0.00207321	833.9	-0.075999	0.581247	NA	NA	NA
TetragonulaCarbonaria_000575	Down	Down	Unbiased	0.00219796	0.00148724	37.317	-0.115569	NA	NA	NA	NA
TetragonulaCarbonaria_000576	Down	Unbiased	Unbiased	0.0075605	0.0055422	389.972	-0.0270578	0.437554	0.0718611	NA	NA
TetragonulaCarbonaria_000577	Down	Down	Up	0.00383463	0.00148187	617.912	-0.00890002	0.605688	0.0309619	NA	NA
TetragonulaCarbonaria_000578	Unbiased	Unbiased	Unbiased	0.00277772	0.00239249	491.939	-0.113267	0.660534	0.428097	NA	NA
TetragonulaCarbonaria_000579	Up	Up	Unbiased	0.00452936	0.00050571	1520.9	-0.158439	0.71458	0.113423	NA	NA
TetragonulaCarbonaria_000580	Unbiased	Unbiased	Unbiased	0.00299266	0.0011134	1950.9	-0.049859	0.645561	NA	NA	NA
TetragonulaCarbonaria_000581	Unbiased	Unbiased	Unbiased	0.00424487	0.00145803	653.912	-0.0560058	0.553122	0	NA	NA
TetragonulaCarbonaria_000583	Unbiased	Unbiased	Unbiased	0.00276491	0.00162551	7544.9	-0.14148	0.701869	NA	NA	NA
TetragonulaCarbonaria_000584	Unbiased	Unbiased	Unbiased	0.00231128	0.000721278	998.323	-0.150147	0.655824	NA	NA	NA
TetragonulaCarbonaria_000585	Unbiased	Unbiased	Unbiased	0.000930881	0.00102361	294.069	-0.105564	NA	NA	NA	NA
TetragonulaCarbonaria_000586	Up	Up	Unbiased	0.00336931	0	348.002	-0.119289	0.773099	0	NA	NA
TetragonulaCarbonaria_000587	Unbiased	Up	Unbiased	0.00189416	0.00224491	449.947	-0.140698	0.542623	NA	NA	NA
TetragonulaCarbonaria_000588	Up	Up	Unbiased	0.00476804	0.00259118	809.9	-0.0259193	0.672163	0.0522412	NA	NA
TetragonulaCarbonaria_000589	Up	Up	Up	0.00145641	0.00184668	430.955	0.0570324	NA	NA	NA	NA
TetragonulaCarbonaria_000590	Unbiased	Up	Down	0.0067986	0.00378181	431.955	0.00167274	0.634267	NA	NA	NA
TetragonulaCarbonaria_000591	Unbiased	Down	Up	0.00602119	0.00288002	2398.9	0.019894	0.676824	0.0152085	NA	NA
TetragonulaCarbonaria_000593	Unbiased	Unbiased	Unbiased	0.00157559	0.00142089	620.912	-0.141868	0.0753802	0.0876288	NA	NA
TetragonulaCarbonaria_000594	Unbiased	Unbiased	Unbiased	0.00245864	0.00161455	6670.9	-0.0321697	0.596947	NA	NA	NA
TetragonulaCarbonaria_000595	Unbiased	Up	Unbiased	0.00504724	0.00272701	545.921	-0.170228	0.428005	NA	NA	NA
TetragonulaCarbonaria_000596	Up	Up	Unbiased	0.00479965	0.00245798	2990.9	-0.138929	0.645909	NA	NA	NA
TetragonulaCarbonaria_000597	Unbiased	Unbiased	Unbiased	0.00722628	0.00197842	740.9	-0.111659	0.865974	0.4496	NA	NA
TetragonulaCarbonaria_000598	Unbiased	Unbiased	Unbiased	0.00273395	0.001899	584.914	-0.113227	0.471684	NA	NA	NA
TetragonulaCarbonaria_000599	Unbiased	Unbiased	Unbiased	0.00247308	0.00160593	2615.9	-0.162884	0.557522	NA	NA	NA
TetragonulaCarbonaria_000600	Unbiased	Up	Unbiased	0.00382152	0.00250584	216.365	-0.0580439	0.490703	0.027251	NA	NA
TetragonulaCarbonaria_000601	Unbiased	Down	Up	0.00357826	0.00120625	169.131	-0.12698	0.230709	NA	NA	NA
TetragonulaCarbonaria_000602	Unbiased	Unbiased	Unbiased	0.0037763	0.00147338	836.9	0.0381959	0.817169	0.0469365	NA	NA
TetragonulaCarbonaria_000603	Unbiased	Unbiased	Unbiased	0.004373	0.000970394	650.912	-0.100682	0.862573	NA	NA	NA
TetragonulaCarbonaria_000604	Down	Down	Unbiased	0.00579937	0.00308173	4121.9	0.0226114	0.691766	NA	NA	NA
TetragonulaCarbonaria_000605	Unbiased	Unbiased	Unbiased	0.00516547	0.00223278	2786.9	0.00417463	0.739029	0.093897	NA	NA
TetragonulaCarbonaria_000606	Unbiased	Unbiased	Unbiased	0.00569814	0.00208402	551.921	-0.0841031	0.731887	0.124054	NA	NA
TetragonulaCarbonaria_000607	Unbiased	Unbiased	Unbiased	0.00129378	9.22472916195181e-05	1889.9	-0.18695	0.496698	NA	NA	NA
TetragonulaCarbonaria_000608	Unbiased	Unbiased	Unbiased	0.0042005	0.0020908	249.192	-0.0723163	0.605579	NA	NA	NA
TetragonulaCarbonaria_000609	Up	Up	Unbiased	4.58936643796324e-05	9.06628324812383e-05	291.076	0.0328844	NA	NA	NA	NA
TetragonulaCarbonaria_000610	Down	Unbiased	Down	0.00307113	0.0012011	148.902	-0.0923532	0.741263	NA	NA	NA
TetragonulaCarbonaria_000611	Unbiased	Unbiased	Unbiased	0.00426453	0.00196659	1145.9	-0.0977608	0.674123	0.0711287	NA	NA
TetragonulaCarbonaria_000612	Up	Up	Unbiased	0.00350036	0.00169781	3212.9	-0.131688	0.743	0.611444	NA	NA
TetragonulaCarbonaria_000613	Unbiased	Unbiased	Unbiased	0.00427798	0.00281301	3368.9	0.0146549	0.586736	NA	NA	NA
TetragonulaCarbonaria_000614	Up	Unbiased	Up	0.00490231	0.00185291	609.912	-0.0152466	0.803491	NA	NA	NA
TetragonulaCarbonaria_000615	Unbiased	Unbiased	Unbiased	0.0030376	0.00125218	1966.9	-0.0751068	0.570576	0.122566	NA	NA
TetragonulaCarbonaria_000621	Unbiased	Unbiased	Unbiased	0.00402343	0.00237613	1781.9	0.0414004	0.728909	NA	NA	NA
TetragonulaCarbonaria_000623	Unbiased	Unbiased	Unbiased	0.00127134	0.0017638	1223.9	0.112042	0.00513587	NA	NA	NA
TetragonulaCarbonaria_000625	Unbiased	Up	Unbiased	0.00261365	0.0015847	3599.9	-0.139049	0.523958	NA	NA	NA
TetragonulaCarbonaria_000626	Unbiased	Unbiased	Unbiased	0.00173642	0.00123476	711.907	-0.0971404	0.0447194	0	NA	NA
TetragonulaCarbonaria_000627	Unbiased	Unbiased	Unbiased	0.00330113	0.00091445	1895.9	-0.0901668	0.589342	NA	NA	NA
TetragonulaCarbonaria_000628	Up	Up	Unbiased	0.00684243	0.000915698	974.9	-0.0408336	0.767046	NA	NA	NA
TetragonulaCarbonaria_000630	Down	Down	Unbiased	0.000616963	0.00114693	63.119	-0.0221321	NA	NA	NA	NA
TetragonulaCarbonaria_000631	Unbiased	Unbiased	Unbiased	0.00301326	0.00152278	3302.9	-0.0894775	0.688915	NA	NA	NA
TetragonulaCarbonaria_000632	Up	Unbiased	Unbiased	0.00270844	0.00157683	1316.9	-0.0832346	0.790044	NA	NA	NA
TetragonulaCarbonaria_000633	Unbiased	Unbiased	Unbiased	0.0038777	0.00248518	359.992	-0.128765	0.741819	NA	NA	NA
TetragonulaCarbonaria_000634	Down	Unbiased	Down	0.000295975	0.000549696	59.738	-0.105726	NA	NA	NA	NA
TetragonulaCarbonaria_000635	Unbiased	Down	Unbiased	4.07232448281479e-05	0	58.108	-0.00306359	NA	NA	NA	NA
TetragonulaCarbonaria_000636	Unbiased	Unbiased	Unbiased	0.00289803	0.00131351	953.9	0.0191462	0.559624	0	NA	NA
TetragonulaCarbonaria_000637	Down	Down	Unbiased	0.00255013	0.00150751	4202.9	0.105601	0.776872	NA	NA	NA
TetragonulaCarbonaria_000638	Down	Unbiased	Unbiased	0.00178159	0.000273756	708.907	-0.0731766	0.877568	NA	NA	NA
TetragonulaCarbonaria_000646	Down	Unbiased	Down	0.00373473	0.000656889	647.912	0.0511688	0.771321	NA	NA	NA
TetragonulaCarbonaria_000650	Unbiased	Unbiased	Unbiased	0.00273698	0.00179574	169.131	0.12262	0.506806	NA	NA	NA
TetragonulaCarbonaria_000652	Unbiased	Unbiased	Unbiased	0.00258451	0.00121518	462.943	0.161326	0.606605	NA	NA	NA
TetragonulaCarbonaria_000655	Unbiased	Unbiased	Unbiased	0.00219802	0.00131214	2017.9	0.1525	0.641403	NA	NA	NA
TetragonulaCarbonaria_000657	Unbiased	Unbiased	Unbiased	0.00348921	0.000857395	300.056	0.0917799	1	NA	NA	NA
TetragonulaCarbonaria_000658	Up	Up	Unbiased	0.00453203	0.00254594	818.9	0.00722191	0.784296	NA	NA	NA
TetragonulaCarbonaria_000662	Unbiased	Unbiased	Unbiased	0.00359528	0.00178709	755.9	0.107141	0.788601	NA	NA	NA
TetragonulaCarbonaria_000664	Unbiased	Unbiased	Unbiased	0.00479341	0.000567914	527.927	0.0327877	0.611146	NA	NA	NA
TetragonulaCarbonaria_000668	Unbiased	Unbiased	Unbiased	0.00377238	0.000530567	473.942	0.0620729	0.703194	NA	NA	NA
TetragonulaCarbonaria_000714	Unbiased	Unbiased	Unbiased	0.0044984	0.00133895	3596.9	0.0721604	0.829157	NA	NA	NA
TetragonulaCarbonaria_000718	Unbiased	Unbiased	Unbiased	0.00237335	0.00167464	821.9	0.0163514	0.804755	NA	NA	NA
TetragonulaCarbonaria_000729	Unbiased	Unbiased	Unbiased	0.00342883	0.00264061	676.912	0.0653487	0.193351	NA	NA	NA
TetragonulaCarbonaria_000749	Unbiased	Unbiased	Down	0.004507	0.00219104	180.855	-0.0120136	0.803587	NA	NA	NA
TetragonulaCarbonaria_000754	Unbiased	Unbiased	Down	0.00274658	0.00184058	842.9	0.0322518	0.587847	NA	NA	NA
TetragonulaCarbonaria_000757	Unbiased	Up	Unbiased	0.00302435	0.000653777	1724.9	-0.0566714	0.720092	NA	NA	NA
TetragonulaCarbonaria_000758	Unbiased	Unbiased	Unbiased	0.00109878	0.000346798	1256.9	-0.112595	0.297618	0	NA	NA
TetragonulaCarbonaria_000759	Unbiased	Unbiased	Unbiased	0.00269988	0.000994423	2005.9	-0.180664	0.776164	NA	NA	NA
TetragonulaCarbonaria_000760	Unbiased	Unbiased	Unbiased	0.00756678	0.0016455	725.9	-0.143052	0.855855	0.269615	NA	NA
TetragonulaCarbonaria_000761	Down	Unbiased	Unbiased	0.00475184	0.00161485	557.918	-0.0316648	0.703671	0.045385	NA	NA
TetragonulaCarbonaria_000762	Up	Up	Unbiased	0.00988529	0.00180375	581.914	-0.0542089	0.758372	0.419492	NA	NA
TetragonulaCarbonaria_000763	Up	Up	Unbiased	0.00332698	0.000777546	3462.9	-0.089195	0.823357	NA	NA	NA
TetragonulaCarbonaria_000764	Unbiased	Unbiased	Unbiased	0.00230718	0.000914115	1184.9	-0.0856574	0.823357	NA	NA	NA
TetragonulaCarbonaria_000765	Unbiased	Unbiased	Unbiased	0.00267291	0.00150011	5439.9	-0.18186	0.68834	NA	NA	NA
TetragonulaCarbonaria_000766	Down	Unbiased	Unbiased	0.00172089	0	498.938	-0.197486	0.557898	NA	NA	NA
TetragonulaCarbonaria_000767	Unbiased	Unbiased	Unbiased	0.00353111	0.0011497	975.9	-0.0499284	0.678269	0	NA	NA
TetragonulaCarbonaria_000768	Up	Up	Unbiased	0.00328218	0.000993671	2219.9	-0.132632	0.741706	0.0787048	NA	NA
TetragonulaCarbonaria_000769	Unbiased	Unbiased	Unbiased	0.00339043	0.00067444	1220.9	-0.0759829	0.764912	0.0582242	NA	NA
TetragonulaCarbonaria_000770	Unbiased	Unbiased	Unbiased	0.00141673	0.000381884	560.917	-0.0897047	0.912426	0.0278806	NA	NA
TetragonulaCarbonaria_000771	Unbiased	Unbiased	Unbiased	0.00378673	0.00265044	416.961	-0.142338	0.520755	NA	NA	NA
TetragonulaCarbonaria_000772	Down	Down	Unbiased	0.00332544	0.00111055	3743.9	-0.00595917	0.639245	NA	NA	NA
TetragonulaCarbonaria_000773	Unbiased	Unbiased	Unbiased	0.00219095	0.00172032	1331.9	-0.0765734	0.636901	0.133949	NA	NA
TetragonulaCarbonaria_000774	Unbiased	Unbiased	Unbiased	0.000970479	0.00118807	938.9	-0.121239	0.461653	NA	NA	NA
TetragonulaCarbonaria_000775	Unbiased	Unbiased	Unbiased	0.00537484	0.00230571	1805.9	-0.135493	0.751829	NA	NA	NA
TetragonulaCarbonaria_000776	Unbiased	Unbiased	Unbiased	0.00275891	0.000100226	1751.9	-0.123821	0.889238	0.0736062	NA	NA
TetragonulaCarbonaria_000777	Unbiased	Unbiased	Unbiased	0.00341274	0.00156904	1121.9	-0.138622	0.296376	0.236714	NA	NA
TetragonulaCarbonaria_000778	Unbiased	Unbiased	Unbiased	0.00218998	0.000724969	151.764	-0.159915	0.461443	0.0645368	NA	NA
TetragonulaCarbonaria_000779	Unbiased	Unbiased	Unbiased	0.00223783	0.00153697	827.9	-0.117885	0.741681	0.145981	NA	NA
TetragonulaCarbonaria_000780	Unbiased	Unbiased	Unbiased	0.00386792	0.00141995	4458.9	-0.00497026	0.646185	NA	NA	NA
TetragonulaCarbonaria_000781	Unbiased	Unbiased	Unbiased	0.00587049	0.00303639	359.992	-0.0448202	0.693369	0.0710144	NA	NA
TetragonulaCarbonaria_000782	Unbiased	Up	Unbiased	0.00352733	0.00259981	1382.9	0.0405877	0.622296	NA	NA	NA
TetragonulaCarbonaria_000783	Unbiased	Unbiased	Unbiased	0.00713627	0.00214279	469.943	-0.0281406	0.70198	NA	NA	NA
TetragonulaCarbonaria_000784	Unbiased	Unbiased	Down	0.00188069	0.00261296	63.119	-0.0512426	0.195171	NA	NA	NA
TetragonulaCarbonaria_000785	Unbiased	Unbiased	Unbiased	0.0101183	0.00451699	161.375	-0.0121506	0.750448	NA	NA	NA
TetragonulaCarbonaria_000786	Unbiased	Up	Unbiased	0.00367531	0.00211524	107.653	-0.0127286	0.462318	0.150617	NA	NA
TetragonulaCarbonaria_000787	Unbiased	Unbiased	Unbiased	0.001518	0.000798964	611.912	-0.0650328	0.605749	NA	NA	NA
TetragonulaCarbonaria_000788	Unbiased	Unbiased	Unbiased	0.00236225	0.000643401	392.97	-0.121797	0.278654	NA	NA	NA
TetragonulaCarbonaria_000789	Unbiased	Unbiased	Unbiased	0.00504462	0.00267049	1259.9	-0.113106	0.704898	0.148782	NA	NA
TetragonulaCarbonaria_000790	Unbiased	Unbiased	Unbiased	0.0041158	0.0023879	1042.9	-0.115372	0.704898	0.0366314	NA	NA
TetragonulaCarbonaria_000791	Unbiased	Unbiased	Unbiased	0.00252923	0.00136918	4076.9	0.0568094	0.663374	NA	NA	NA
TetragonulaCarbonaria_000792	Unbiased	Unbiased	Unbiased	0.00590813	0.00265127	632.912	0.0837831	0.637058	NA	NA	NA
TetragonulaCarbonaria_000793	Unbiased	Unbiased	Unbiased	0.00329638	0.00284907	263.147	0.0832574	0.0786397	NA	NA	NA
TetragonulaCarbonaria_000794	Unbiased	Down	Up	0.00285226	0.000619837	1238.9	0.0818264	0.876988	NA	NA	NA
TetragonulaCarbonaria_000795	Unbiased	Unbiased	Unbiased	0.00368264	0.00104807	2798.9	0.0230399	0.604234	NA	NA	NA
TetragonulaCarbonaria_000796	Unbiased	Unbiased	Unbiased	0.00192203	0.000262848	282.098	0.0283794	NA	NA	NA	NA
TetragonulaCarbonaria_000797	Unbiased	Unbiased	Unbiased	0.00396866	0.000145476	105.067	0.0125589	0.938161	NA	NA	NA
TetragonulaCarbonaria_000798	Unbiased	Unbiased	Unbiased	0.0042479	0.00051246	668.912	-0.135724	0.779304	0.188029	NA	NA
TetragonulaCarbonaria_000799	Unbiased	Unbiased	Unbiased	0.00422293	0.00127837	383.973	-0.114149	0.724194	NA	NA	NA
TetragonulaCarbonaria_000800	Unbiased	Unbiased	Unbiased	0.00345541	0.000738467	1262.9	-0.0489506	0.654801	0	NA	NA
TetragonulaCarbonaria_000801	Down	Unbiased	Unbiased	0.00424219	0.00175979	755.9	-0.0427962	0.752636	NA	NA	NA
TetragonulaCarbonaria_000802	Unbiased	Unbiased	Unbiased	0.00270826	0.0017295	1403.9	-0.084181	0.709513	0.00287008	NA	NA
TetragonulaCarbonaria_000803	Unbiased	Unbiased	Unbiased	0.00259242	0.00150911	3651.9	-0.119535	0.505963	0.113254	NA	NA
TetragonulaCarbonaria_000804	Unbiased	Unbiased	Unbiased	0.00764066	0	92.572	0.0146774	0.73596	NA	NA	NA
TetragonulaCarbonaria_000805	Unbiased	Up	Down	0.00458759	0.00149627	1514.9	0.0256924	0.637519	NA	NA	NA
TetragonulaCarbonaria_000806	Down	Down	Unbiased	0.00332632	0.00209153	3077.9	0.0384735	0.4809	NA	NA	NA
TetragonulaCarbonaria_000807	Unbiased	Unbiased	Down	0.00456254	0.000913451	1535.9	0.00270181	0.609396	NA	NA	NA
TetragonulaCarbonaria_000808	Up	Up	Unbiased	0.00205833	0.000631393	5249.9	-0.0521131	0.466593	NA	NA	NA
TetragonulaCarbonaria_000809	Up	Up	Unbiased	0.00355433	0.0020327	2120.9	-0.0217903	0.602939	NA	NA	NA
TetragonulaCarbonaria_000814	Down	Unbiased	Unbiased	0.00410295	0.000788401	2450.9	0.0367779	0.758869	0.200008	NA	NA
TetragonulaCarbonaria_000816	Unbiased	Unbiased	Unbiased	0.00211685	0.000285957	2183.9	-0.0315244	0.868222	0.050405	NA	NA
TetragonulaCarbonaria_000817	Unbiased	Unbiased	Unbiased	0.0032445	0.0008242	1020.9	-0.00404959	0.605179	NA	NA	NA
TetragonulaCarbonaria_000818	Up	Unbiased	Unbiased	0.00416859	0.000507816	1262.9	-0.103402	0.688257	NA	NA	NA
TetragonulaCarbonaria_000819	Up	Unbiased	Unbiased	0.00367007	0.00147754	684.911	-0.181299	0.75713	0.0617479	NA	NA
TetragonulaCarbonaria_000820	Unbiased	Unbiased	Unbiased	0.00368933	0.00169545	1622.9	-0.132736	0.800268	0.000459586	NA	NA
TetragonulaCarbonaria_000821	Up	Up	Unbiased	0.00399321	0.000131651	665.912	-0.0900156	0.859199	NA	NA	NA
TetragonulaCarbonaria_000822	Down	Unbiased	Unbiased	0.00157421	0.00159957	629.912	-0.147072	NA	NA	NA	NA
TetragonulaCarbonaria_000823	Unbiased	Unbiased	Unbiased	0.00298582	0.00199268	1718.9	-0.0615776	0.651546	0.282928	NA	NA
TetragonulaCarbonaria_000824	Unbiased	Unbiased	Unbiased	0.00224361	0.00150274	2972.9	-0.0936828	0.6859	0.00194606	NA	NA
TetragonulaCarbonaria_000825	Unbiased	Unbiased	Unbiased	0.00137951	0.00109235	890.9	-0.172397	0.6859	NA	NA	NA
TetragonulaCarbonaria_000827	Unbiased	Unbiased	Unbiased	0.00241814	0.00146297	485.941	-0.0949688	0.797558	0.0396546	NA	NA
TetragonulaCarbonaria_000828	Up	Unbiased	Unbiased	0.00172855	0.00085762	2266.9	-0.134579	0.866697	0	NA	NA
TetragonulaCarbonaria_000829	Unbiased	Unbiased	Unbiased	0.00289244	0.00233142	1811.9	-0.134584	0.613589	0.0593172	NA	NA
TetragonulaCarbonaria_000830	Unbiased	Unbiased	Unbiased	0.00281015	0.000558026	3209.9	-0.136356	0.778327	NA	NA	NA
TetragonulaCarbonaria_000831	Up	Unbiased	Up	0.00277057	0.00148969	1751.9	-0.169145	0.697439	0.13711	NA	NA
TetragonulaCarbonaria_000832	Up	Unbiased	Unbiased	0.00134936	0.0010811	1766.9	-0.170173	0.708084	0.000687475	NA	NA
TetragonulaCarbonaria_000833	Up	Up	Unbiased	0.00269536	0.00118797	635.912	-0.17235	0.726065	0.00692422	NA	NA
TetragonulaCarbonaria_000834	Up	Up	Unbiased	0.00215358	0.00159614	1658.9	-0.139476	0.486011	0.0616599	NA	NA
TetragonulaCarbonaria_000835	Up	Unbiased	Up	0.0023461	0.00143365	2771.9	-0.187654	0.722478	NA	NA	NA
TetragonulaCarbonaria_000836	Up	Up	Unbiased	0.00433688	0.00189866	3638.9	0.00567141	0.58995	NA	NA	NA
TetragonulaCarbonaria_000838	Unbiased	Up	Unbiased	0.00125371	0.000420211	1258.9	0.0116889	NA	NA	NA	NA
TetragonulaCarbonaria_000839	Unbiased	Unbiased	Unbiased	0.00355483	0.00193534	1235.9	-0.0536128	0.54295	NA	NA	NA
TetragonulaCarbonaria_000843	Up	Up	Unbiased	0.00115649	0.000279638	2629.9	-0.134012	0.908081	0.0824107	NA	NA
TetragonulaCarbonaria_000844	Unbiased	Unbiased	Unbiased	0.00239545	0.00137281	276.116	-0.0258669	0.539399	NA	NA	NA
TetragonulaCarbonaria_000845	Down	Down	Unbiased	0.00121768	0.000892573	1352.9	0.00214026	0.339074	0.0281871	NA	NA
TetragonulaCarbonaria_000847	Unbiased	Down	Unbiased	0.00288461	0.000994836	1493.9	0.0616654	0.76498	NA	NA	NA
TetragonulaCarbonaria_000848	Down	Unbiased	Unbiased	0.00222415	0.00170677	446.948	0.0863034	0.134273	NA	NA	NA
TetragonulaCarbonaria_000854	Unbiased	Unbiased	Unbiased	0.007919	0.00354331	836.9	0.164416	NA	NA	NA	NA
TetragonulaCarbonaria_000858	Unbiased	Unbiased	Down	0.00473509	0.00276611	80.945	0.0652529	0.656536	NA	NA	NA
TetragonulaCarbonaria_000869	Unbiased	Unbiased	Unbiased	0.000121016	0	455.944	0.118618	NA	NA	NA	NA
TetragonulaCarbonaria_000870	Unbiased	Unbiased	Unbiased	0.000224815	0.000115115	164.277	0.133801	NA	NA	NA	NA
TetragonulaCarbonaria_000871	Unbiased	Unbiased	Unbiased	0.00271516	0.00188857	348.002	-0.00978859	0.595829	NA	NA	NA
TetragonulaCarbonaria_000872	Unbiased	Unbiased	Down	0.00334114	0.00171096	300.056	0.0817439	0.85113	NA	NA	NA
TetragonulaCarbonaria_000873	Down	Unbiased	Down	0.00361757	0.00237557	389.972	0.0666164	0.751991	NA	NA	NA
TetragonulaCarbonaria_000876	Down	Down	Unbiased	0.00464934	0.00181926	818.9	0.0120876	0.700295	0.249108	NA	NA
TetragonulaCarbonaria_000878	Down	Down	Unbiased	0.00413307	0.002607	728.9	0.0169052	0.691451	0.160492	NA	NA
TetragonulaCarbonaria_000882	Down	Unbiased	Unbiased	0.00457957	0.00272945	413.962	0.0472534	0.698673	0.328779	NA	NA
TetragonulaCarbonaria_000883	Down	Unbiased	Down	0.00410915	0.000413571	52.148	-0.0248856	0.798614	0.0784935	NA	NA
TetragonulaCarbonaria_000884	Unbiased	Unbiased	Unbiased	0.00550829	0.000509762	986.9	0.0470064	0.700023	NA	NA	NA
TetragonulaCarbonaria_000885	Unbiased	Unbiased	Unbiased	0.00376319	0.000846321	395.968	0.0321477	0.827776	NA	NA	NA
TetragonulaCarbonaria_000886	Down	Unbiased	Down	0.00506679	0.0029817	350.999	0.0288641	0.748562	NA	NA	NA
TetragonulaCarbonaria_000887	Unbiased	Unbiased	Unbiased	0.00424031	0.00177491	698.911	0.0733224	0.555979	NA	NA	NA
TetragonulaCarbonaria_000890	Unbiased	Up	Down	0.00546973	0.00337514	713.907	0.0467276	0.668884	NA	NA	NA
TetragonulaCarbonaria_000891	Unbiased	Unbiased	Unbiased	0.00484268	0.00256559	1367.9	0.0280862	0.720263	NA	NA	NA
TetragonulaCarbonaria_000895	Unbiased	Unbiased	Unbiased	0.00461524	0.00159888	374.978	-0.0488651	0.940385	0.381564	NA	NA
TetragonulaCarbonaria_000896	Unbiased	Unbiased	Up	0.00367457	0.000830355	1409.9	-0.057031	0.689913	0.117788	NA	NA
TetragonulaCarbonaria_000897	Down	Unbiased	Unbiased	0.00198436	0.0015706	2960.9	-0.0172735	0.59003	NA	NA	NA
TetragonulaCarbonaria_000898	Unbiased	Unbiased	Unbiased	0.00281386	0.0016252	3266.9	-0.0476731	0.664335	NA	NA	NA
TetragonulaCarbonaria_000899	Unbiased	Unbiased	Unbiased	0.00262436	0.000463754	1667.9	-0.164748	0.918985	NA	NA	NA
TetragonulaCarbonaria_000900	Unbiased	Unbiased	Unbiased	0.00389732	0.00200211	731.9	-0.172526	0.49609	0.142377	NA	NA
TetragonulaCarbonaria_000901	Unbiased	Unbiased	Unbiased	0.00335585	0.00167558	1469.9	-0.149611	0.87004	NA	NA	NA
TetragonulaCarbonaria_000902	Unbiased	Unbiased	Unbiased	0.001316	0.000517924	2335.9	-0.12897	0.78741	0.0859847	NA	NA
TetragonulaCarbonaria_000904	Unbiased	Unbiased	Unbiased	0.00352215	0.00105253	255.17	0.0782754	0.819487	NA	NA	NA
TetragonulaCarbonaria_000906	Down	Unbiased	Down	0.00143425	0.00203599	85.447	0.0788614	NA	0.0612759	NA	NA
TetragonulaCarbonaria_000910	Unbiased	Unbiased	Unbiased	0.00182414	0.00129692	64.918	0.0695909	0.76906	NA	NA	NA
TetragonulaCarbonaria_000911	Up	Up	Unbiased	0.00237863	0	131.946	0.000111406	0.91883	NA	NA	NA
TetragonulaCarbonaria_000913	Unbiased	Unbiased	Unbiased	0.00254616	0.00100547	186.738	-0.106773	0.0830765	0.108367	NA	NA
TetragonulaCarbonaria_000914	Unbiased	Unbiased	Unbiased	0.00241565	0.00102957	398.968	-0.16714	0.196856	0.169173	NA	NA
TetragonulaCarbonaria_000915	Unbiased	Up	Down	0.00166227	0.000762897	252.18	-0.0762326	0.306647	0.037629	NA	NA
TetragonulaCarbonaria_000916	Unbiased	Unbiased	Unbiased	0.00170385	0.00015871	982.9	-0.174122	NA	0.239008	NA	NA
TetragonulaCarbonaria_000917	Unbiased	Unbiased	Unbiased	0.0020949	0.0003441	1010.9	-0.100213	0.802685	NA	NA	NA
TetragonulaCarbonaria_000918	Unbiased	Unbiased	Unbiased	0.00269825	0.000359362	282.098	-0.181448	0.658648	0.016572	NA	NA
TetragonulaCarbonaria_000919	Unbiased	Unbiased	Unbiased	0.00309272	0.000723932	238.224	-0.00237759	0.783362	NA	NA	NA
TetragonulaCarbonaria_000926	Down	Down	Up	0.00282784	0.000702587	385.972	0.0890337	0.717561	NA	NA	NA
TetragonulaCarbonaria_000927	Unbiased	Unbiased	Unbiased	0.00327047	0.00123831	112.914	0.120816	0.970434	NA	NA	NA
TetragonulaCarbonaria_000929	Unbiased	Unbiased	Unbiased	0.000935814	0.000840619	1741.9	-0.0591756	NA	NA	NA	NA
TetragonulaCarbonaria_000930	Unbiased	Unbiased	Unbiased	0.0015103	0	146.044	-0.0498496	NA	NA	NA	NA
TetragonulaCarbonaria_000931	Unbiased	Unbiased	Unbiased	0.0033934	0.00112161	330.021	-0.0537591	0.566932	NA	NA	NA
TetragonulaCarbonaria_000932	Unbiased	Down	Up	0.00380649	0.00189981	1103.9	0.0580509	0.659764	NA	NA	NA
TetragonulaCarbonaria_000933	Unbiased	Unbiased	Unbiased	0.00313645	0.00241598	952.9	0.0593299	1	NA	NA	NA
TetragonulaCarbonaria_000934	Unbiased	Down	Up	0.00326368	0.00244553	1061.9	0.0688964	0.495159	NA	NA	NA
TetragonulaCarbonaria_000935	Unbiased	Down	Unbiased	0.00270205	0.00118577	651.912	-0.0368456	0.856079	NA	NA	NA
TetragonulaCarbonaria_000936	Unbiased	Down	Unbiased	0.00241151	0.00158926	757.9	0.00655166	0.782477	0.244328	NA	NA
TetragonulaCarbonaria_000937	Down	Unbiased	Down	0.00323943	0.00233189	273.123	-0.0616999	0.660288	NA	NA	NA
TetragonulaCarbonaria_000938	Down	Down	Unbiased	0.00428927	0.00261353	1790.9	0.0514493	0.609108	NA	NA	NA
TetragonulaCarbonaria_000940	Unbiased	Unbiased	Unbiased	0.00115554	0.00010178	92.572	-0.0213046	0.338039	0.0824288	NA	NA
TetragonulaCarbonaria_000941	Down	Down	Unbiased	0.00226134	0.00151044	436.952	-0.0769176	0.349821	NA	NA	NA
TetragonulaCarbonaria_000942	Down	Down	Down	0.00204822	0.00121582	240.216	0.0408274	NA	0.554415	NA	NA
TetragonulaCarbonaria_000943	Unbiased	Unbiased	Unbiased	0.00395857	0.00107368	3389.9	0.0674492	0.697096	NA	NA	NA
TetragonulaCarbonaria_000944	Down	Unbiased	Down	0.00417632	0.00186936	5333.9	-0.0254886	0.694228	0.213603	NA	NA
TetragonulaCarbonaria_000945	Unbiased	Unbiased	Unbiased	0.00403918	0.00122863	8924.9	-0.0202447	0.649169	NA	NA	NA
TetragonulaCarbonaria_000947	Unbiased	Unbiased	Unbiased	0.0045195	0.002036	2879.9	-0.0523053	0.756598	NA	NA	NA
TetragonulaCarbonaria_000949	Unbiased	Unbiased	Unbiased	0.00453826	0.000782596	1382.9	0.0309585	0.75636	0.10555	NA	NA
TetragonulaCarbonaria_000950	Down	Down	Unbiased	0.00409161	0.00142008	2784.9	0.0498906	0.76497	NA	NA	NA
TetragonulaCarbonaria_000951	Down	Down	Unbiased	0.00320314	0.000742392	120.963	-0.0286536	NA	NA	NA	NA
TetragonulaCarbonaria_000952	Unbiased	Down	Unbiased	0.00010021	0.000196635	225.294	0.101157	NA	NA	NA	NA
TetragonulaCarbonaria_000953	Down	Down	Unbiased	0.00180601	0.00139056	2350.9	0.0666454	0.803708	NA	NA	NA
TetragonulaCarbonaria_000954	Unbiased	Unbiased	Unbiased	0.00264226	0.00102718	303.053	0.0170837	0.861386	NA	NA	NA
TetragonulaCarbonaria_000955	Down	Down	Unbiased	0.00439946	0.000855804	246.199	0.0769091	0.934215	NA	NA	NA
TetragonulaCarbonaria_000956	Down	Down	Unbiased	0.00276518	0.000609224	6650.9	0.0442856	0.794662	NA	NA	NA
TetragonulaCarbonaria_000958	Down	Unbiased	Down	0.00200379	0.000643456	2540.9	-0.0824009	0.858042	NA	NA	NA
TetragonulaCarbonaria_000959	Unbiased	Unbiased	Unbiased	0.00193468	0.00143875	455.944	-0.138115	0.338992	0.0438559	NA	NA
TetragonulaCarbonaria_000960	Unbiased	Unbiased	Unbiased	0.00155646	0.00056986	1197.9	-0.0905466	0.724922	0.024238	NA	NA
TetragonulaCarbonaria_000961	Up	Up	Unbiased	0.00295989	0.00159368	1118.9	0.00415641	0.364861	0.0838505	NA	NA
TetragonulaCarbonaria_000962	Unbiased	Unbiased	Unbiased	0.003094	0.00168261	2789.9	-0.0799416	0.884306	NA	NA	NA
TetragonulaCarbonaria_000964	Unbiased	Unbiased	Unbiased	0.00209309	0.00046601	650.912	-0.114316	NA	NA	NA	NA
TetragonulaCarbonaria_000965	Up	Unbiased	Unbiased	0.000555844	0.000154272	1496.9	-0.124041	NA	0.0103185	NA	NA
TetragonulaCarbonaria_000966	Unbiased	Unbiased	Unbiased	0.000785796	0.000161723	4517.9	-0.137231	0.786835	0	NA	NA
TetragonulaCarbonaria_000967	Unbiased	Unbiased	Unbiased	0.00202535	0.000737173	1340.9	0.0868916	0.682241	NA	NA	NA
TetragonulaCarbonaria_000968	Up	Up	Unbiased	0.00280621	0.00135136	352.997	-0.113001	0.839965	0.332913	NA	NA
TetragonulaCarbonaria_000969	Unbiased	Unbiased	Unbiased	0.00283806	0.000567975	440.951	-0.107602	0.925156	NA	NA	NA
TetragonulaCarbonaria_000971	Unbiased	Unbiased	Unbiased	0.00436752	0.00235694	348.002	0.0566054	1	NA	NA	NA
TetragonulaCarbonaria_000972	Down	Unbiased	Down	0.00419269	0.00178436	501.938	0.0667721	0.803083	NA	NA	NA
TetragonulaCarbonaria_000973	Down	Down	Unbiased	0.00197597	0.00149905	140.373	0.0295569	0.170527	NA	NA	NA
TetragonulaCarbonaria_000974	Up	Down	Up	0.00630676	0.00171763	110.265	0.0619854	0.900747	NA	NA	NA
TetragonulaCarbonaria_000975	Down	Unbiased	Unbiased	0.00414818	0.00070936	118.251	0.0574324	0.433196	NA	NA	NA
TetragonulaCarbonaria_000976	Down	Unbiased	Down	0.00561945	0.00199177	249.192	0.0285789	0.886617	NA	NA	NA
TetragonulaCarbonaria_000977	Unbiased	Unbiased	Unbiased	0.00335833	0.00140309	662.912	0.0525032	0.689104	NA	NA	NA
TetragonulaCarbonaria_000978	Down	Unbiased	Down	0.00155334	0.00115061	70.537	0.0863894	NA	NA	NA	NA
TetragonulaCarbonaria_000979	Down	Unbiased	Down	0.00423566	0.0014196	872.9	0.0228364	0.721145	NA	NA	NA
TetragonulaCarbonaria_000980	Unbiased	Unbiased	Unbiased	0.00515381	0.00263362	446.948	0.0673574	0.83035	NA	NA	NA
TetragonulaCarbonaria_000981	Down	Down	Unbiased	0.00262506	0.00186331	169.131	0.0761579	0.701809	NA	NA	NA
TetragonulaCarbonaria_000982	Unbiased	Unbiased	Unbiased	0.00334038	0.00202639	975.9	0.0889389	0.534261	NA	NA	NA
TetragonulaCarbonaria_000984	Unbiased	Unbiased	Unbiased	0.00283567	0.000622007	692.911	-0.0797081	0.940883	0.10056	NA	NA
TetragonulaCarbonaria_000985	Unbiased	Unbiased	Unbiased	0.00305753	0.000585616	510.932	-0.0843191	0.913641	0.0461772	NA	NA
TetragonulaCarbonaria_000986	Up	Up	Unbiased	0.00359087	0.00168343	1097.9	0.0595541	0.817877	NA	NA	NA
TetragonulaCarbonaria_000987	Up	Unbiased	Unbiased	0.00418671	0.00172526	769.9	-0.00167526	0.771734	NA	NA	NA
TetragonulaCarbonaria_000990	Up	Up	Unbiased	0.0043221	0.00124482	875.9	0.0307158	0.825777	NA	NA	NA
TetragonulaCarbonaria_000994	Unbiased	Unbiased	Unbiased	0.00601342	0.00328505	294.069	0.0300244	0.955817	NA	NA	NA
TetragonulaCarbonaria_000995	Unbiased	Up	Unbiased	0.00635669	0.00314574	575.915	0.0199719	0.761601	NA	NA	NA
TetragonulaCarbonaria_001015	Unbiased	Unbiased	Unbiased	0.00286796	0.00161158	593.912	0.0553181	0.814895	NA	NA	NA
TetragonulaCarbonaria_001017	Down	Down	Unbiased	0.00519974	0.00127709	587.914	0.0173914	0.762582	NA	NA	NA
TetragonulaCarbonaria_001021	Down	Down	Unbiased	0.00421348	0.00216973	4148.9	0.0323525	0.787103	NA	NA	NA
TetragonulaCarbonaria_001025	Up	Unbiased	Up	0.00472012	0.00159716	614.912	0.0626774	0.871077	NA	NA	NA
TetragonulaCarbonaria_001033	Unbiased	Unbiased	Unbiased	0.00389484	0.001013	374.978	0.0846084	0.695296	NA	NA	NA
TetragonulaCarbonaria_001041	Unbiased	Unbiased	Up	0.00489792	0.00272018	1306.9	0.0322289	0.724033	NA	NA	NA
TetragonulaCarbonaria_001051	Unbiased	Unbiased	Unbiased	0.00342208	0.00137603	638.912	0.0582669	0.823198	NA	NA	NA
TetragonulaCarbonaria_001053	Down	Down	Unbiased	0.00323603	0.00179756	1109.9	-0.0688248	0.739652	0.263429	NA	NA
TetragonulaCarbonaria_001054	Unbiased	Unbiased	Unbiased	0.00159893	0.00048485	2650.9	-0.0166342	0.686982	NA	NA	NA
TetragonulaCarbonaria_001055	Unbiased	Unbiased	Unbiased	0.00116524	0.0003525	686.911	-0.121681	0.92505	0.0781767	NA	NA
TetragonulaCarbonaria_001056	Unbiased	Unbiased	Unbiased	0.00287573	0.000117866	1429.9	-0.10267	0.857939	0.0380414	NA	NA
TetragonulaCarbonaria_001057	Unbiased	Unbiased	Unbiased	0.00206755	0.000210569	1179.9	-0.125773	0.694005	0.114517	NA	NA
TetragonulaCarbonaria_001058	Up	Up	Unbiased	0.00404637	0.00152422	2067.9	-0.159235	0.65151	NA	NA	NA
TetragonulaCarbonaria_001059	Up	Up	Unbiased	0.00344233	0.00152642	1304.9	-0.126704	0.792909	NA	NA	NA
TetragonulaCarbonaria_001060	Unbiased	Unbiased	Unbiased	0.00454866	0.00143638	201.521	0.0144664	0.501719	NA	NA	NA
TetragonulaCarbonaria_001061	Unbiased	Unbiased	Down	0.0029532	0.0015361	115.566	-0.135162	0.46483	0	NA	NA
TetragonulaCarbonaria_001062	Down	Unbiased	Down	0.00223103	0.00179327	1730.9	-0.0632887	0.341183	NA	NA	NA
TetragonulaCarbonaria_001063	Down	Unbiased	Down	0.00391006	0.00170447	80.945	-0.127315	0.703871	NA	NA	NA
TetragonulaCarbonaria_001064	Unbiased	Unbiased	Unbiased	0.00478482	0.00252508	1814.9	-0.155108	0.65863	0	NA	NA
TetragonulaCarbonaria_001065	Unbiased	Unbiased	Unbiased	0.00170679	0.000555812	1319.9	-0.00156034	0.698793	NA	NA	NA
TetragonulaCarbonaria_001066	Up	Unbiased	Unbiased	0.00269997	0.00027516	797.9	-0.0777596	0.909923	NA	NA	NA
TetragonulaCarbonaria_001067	Unbiased	Unbiased	Unbiased	0	0	46.12	-0.101435	NA	0.0530131	NA	NA
TetragonulaCarbonaria_001068	Up	Up	Unbiased	0.00315622	0.000750231	1550.9	-0.091039	0.850528	NA	NA	NA
TetragonulaCarbonaria_001069	Unbiased	Unbiased	Unbiased	0.00448459	0.00109792	2810.9	-0.102657	0.654505	NA	NA	NA
TetragonulaCarbonaria_001070	Unbiased	Unbiased	Unbiased	0.00381953	0.000959663	2261.9	-0.0821037	0.696921	0.0204613	NA	NA
TetragonulaCarbonaria_001071	Unbiased	Unbiased	Unbiased	0.00661717	0.00257011	174.985	-0.106388	0.642008	NA	NA	NA
TetragonulaCarbonaria_001072	Unbiased	Unbiased	Unbiased	0.0060208	0.00446604	881.9	-0.018217	0.356996	NA	NA	NA
TetragonulaCarbonaria_001073	Unbiased	Unbiased	Unbiased	0.00299899	0.000998204	809.9	-0.0700706	0.883884	NA	NA	NA
TetragonulaCarbonaria_001074	Unbiased	Unbiased	Unbiased	0.00303458	0.00239564	931.9	-0.0510709	0.35852	0.0749683	NA	NA
TetragonulaCarbonaria_001075	Unbiased	Unbiased	Unbiased	0.00448895	0.00313705	213.392	-0.0900621	0.66143	0	NA	NA
TetragonulaCarbonaria_001076	Up	Up	Unbiased	0.00445431	0.00254075	380.974	-0.102081	0.461112	0.0252114	NA	NA
TetragonulaCarbonaria_001077	Unbiased	Unbiased	Unbiased	0.00391773	0.0012937	1297.9	-0.0814308	0.769857	0.201173	NA	NA
TetragonulaCarbonaria_001078	Unbiased	Unbiased	Unbiased	0.00172445	0.00132127	1082.9	-0.0503787	0.510884	0.0700377	NA	NA
TetragonulaCarbonaria_001079	Unbiased	Unbiased	Unbiased	0.00292143	0.00203882	3521.9	-0.11886	0.559388	0.201339	NA	NA
TetragonulaCarbonaria_001080	Up	Up	Unbiased	0.00113296	0.000582216	3521.9	-0.0958376	0.740009	0.0567237	NA	NA
TetragonulaCarbonaria_001081	Down	Unbiased	Down	0.000419937	0.000795024	216.365	0.0267319	NA	NA	NA	NA
TetragonulaCarbonaria_001085	Down	Down	Unbiased	0.00284756	0.000880384	634.912	-0.109306	0.647709	NA	NA	NA
TetragonulaCarbonaria_001087	Unbiased	Unbiased	Unbiased	0.00427048	0.00189629	1382.9	0.0601854	0.653801	NA	NA	NA
TetragonulaCarbonaria_001088	Unbiased	Unbiased	Unbiased	0.00462901	0.00206999	722.907	-0.0370736	0.514023	NA	NA	NA
TetragonulaCarbonaria_001090	Unbiased	Unbiased	Unbiased	0.0030908	0.00130355	708.157	-0.0796421	0.840732	NA	NA	NA
TetragonulaCarbonaria_001091	Unbiased	Unbiased	Unbiased	0.00287988	0.000904768	59.738	-0.0716911	0.636498	NA	NA	NA
TetragonulaCarbonaria_001092	Unbiased	Unbiased	Unbiased	0.00332964	0.00200822	1818.9	-0.0601106	0.56599	0.0778191	NA	NA
TetragonulaCarbonaria_001093	Down	Down	Up	0.00474179	0.00300739	2850.9	0.0145787	0.573202	NA	NA	NA
TetragonulaCarbonaria_001094	Down	Down	Up	0.00536482	0.00344006	1956.9	-0.138865	0.717277	NA	NA	NA
TetragonulaCarbonaria_001095	Unbiased	Unbiased	Unbiased	0.00286823	0.00149372	515.931	-0.0209336	0.409756	NA	NA	NA
TetragonulaCarbonaria_001096	Up	Up	Unbiased	0.00479955	0.00282659	1094.9	-0.0463813	0.601594	NA	NA	NA
TetragonulaCarbonaria_001097	Unbiased	Unbiased	Unbiased	0.00653933	0.00258138	1046.9	0.00326141	0.694819	0.142974	NA	NA
TetragonulaCarbonaria_001099	Up	Up	Down	0.00501582	0.00137906	1928.9	0.0108087	0.644549	NA	NA	NA
TetragonulaCarbonaria_001100	Unbiased	Unbiased	Unbiased	0.00507767	0.00265614	1310.9	-0.13541	0.738367	NA	NA	NA
TetragonulaCarbonaria_001101	Unbiased	Unbiased	Unbiased	0.00276526	0.00040964	1160.9	-0.04707	0.857347	NA	NA	NA
TetragonulaCarbonaria_001102	Unbiased	Unbiased	Unbiased	0.00330837	0.00108059	10712.9	-0.0995566	0.775359	NA	NA	NA
TetragonulaCarbonaria_001103	Down	Unbiased	Unbiased	0.000512083	0	258.162	-0.114161	NA	NA	NA	NA
TetragonulaCarbonaria_001104	Down	Down	Unbiased	0.00302554	0.000933956	999.9	-0.121898	0.877113	0.132225	NA	NA
TetragonulaCarbonaria_001105	Unbiased	Up	Unbiased	0.00480444	0.000462011	419.961	-0.0831434	0.836738	NA	NA	NA
TetragonulaCarbonaria_001106	Unbiased	Up	Unbiased	0.0020521	0.000673474	1922.9	-0.143155	0.75069	NA	NA	NA
TetragonulaCarbonaria_001107	Unbiased	Down	Up	0.00351102	0.00186588	1417.9	0.0466534	0.751168	0.0246059	NA	NA
TetragonulaCarbonaria_001110	Unbiased	Up	Unbiased	0.000218521	0.000257492	467.943	-0.144791	NA	0.149838	NA	NA
TetragonulaCarbonaria_001111	Unbiased	Unbiased	Unbiased	0.00451229	0.0030356	353.997	-0.0631036	0.394712	0.00977663	NA	NA
TetragonulaCarbonaria_001112	Up	Unbiased	Unbiased	0.0023353	0.00143885	2939.9	-0.13117	0.436385	NA	NA	NA
TetragonulaCarbonaria_001113	Unbiased	Unbiased	Unbiased	0.00236745	0.00136745	1472.9	-0.121881	0.458877	0	NA	NA
TetragonulaCarbonaria_001114	Unbiased	Up	Unbiased	0.0019936	0.00105302	2273.9	-0.0785776	0.672287	0.0696397	NA	NA
TetragonulaCarbonaria_001115	Up	Up	Unbiased	0.00303216	0.00113501	3696.9	-0.117037	0.539951	0	NA	NA
TetragonulaCarbonaria_001116	Unbiased	Unbiased	Unbiased	0.00219862	0.000977589	2039.9	-0.118103	0.67498	NA	NA	NA
TetragonulaCarbonaria_001117	Up	Up	Unbiased	0.00622468	0.00303189	1312.9	-0.177151	0.682731	NA	NA	NA
TetragonulaCarbonaria_001118	Up	Up	Unbiased	0.001609	0.00089056	1930.9	-0.134009	0.703895	0.0795406	NA	NA
TetragonulaCarbonaria_001119	Up	Down	Up	0.00686073	0.00131851	742.9	-0.110817	0.564223	NA	NA	NA
TetragonulaCarbonaria_001120	Unbiased	Unbiased	Unbiased	0.00381584	0.00181374	548.921	0.0135012	0.554027	0.0393606	NA	NA
TetragonulaCarbonaria_001121	Unbiased	Unbiased	Unbiased	0.00430476	0.00223648	659.912	0.00554074	0.473134	0.00784103	NA	NA
TetragonulaCarbonaria_001122	Unbiased	Unbiased	Unbiased	0.00353308	0.00106082	97.466	-0.0208346	NA	NA	NA	NA
TetragonulaCarbonaria_001123	Down	Unbiased	Down	0.00556877	0.00324965	35.396	-0.0295583	0.62564	NA	NA	NA
TetragonulaCarbonaria_001124	Unbiased	Unbiased	Up	0.00215144	0.000428704	3147.9	-0.0295246	0.798924	NA	NA	NA
TetragonulaCarbonaria_001125	Unbiased	Unbiased	Unbiased	0.00307596	0.000960705	2459.9	-0.146279	0.637201	0	NA	NA
TetragonulaCarbonaria_001126	Unbiased	Unbiased	Unbiased	0.00417384	0.00160847	404.966	-0.139682	0.746495	NA	NA	NA
TetragonulaCarbonaria_001127	Up	Up	Unbiased	0.00636792	0.0030227	1136.9	-0.148048	0.63604	0.306759	NA	NA
TetragonulaCarbonaria_001128	Unbiased	Unbiased	Unbiased	0.00341534	0.00158835	701.911	-0.119511	0.445008	0	NA	NA
TetragonulaCarbonaria_001129	Unbiased	Unbiased	Unbiased	0.00510675	0.00162611	3494.9	-0.0593221	0.629964	NA	NA	NA
TetragonulaCarbonaria_001130	Down	Unbiased	Down	0.00289142	0.00189267	401.967	-0.199421	0.555982	NA	NA	NA
TetragonulaCarbonaria_001131	Unbiased	Unbiased	Unbiased	0.00699493	0	56.524	-0.150284	0.735443	NA	NA	NA
TetragonulaCarbonaria_001132	Unbiased	Unbiased	Unbiased	0.00447932	0.00235316	37.858	-0.0484166	NA	NA	NA	NA
TetragonulaCarbonaria_001133	Down	Down	Unbiased	0.0039883	0.00133716	6939.9	-0.0401288	0.634439	NA	NA	NA
TetragonulaCarbonaria_001134	Unbiased	Unbiased	Unbiased	0.00356896	0.00133882	1041.9	-0.13395	0.313305	0.180221	NA	NA
TetragonulaCarbonaria_001135	Unbiased	Unbiased	Unbiased	0.00417254	0.00038283	843.9	-0.152869	0.594664	NA	NA	NA
TetragonulaCarbonaria_001136	Unbiased	Unbiased	Unbiased	0.00346702	0.0019744	353.997	-0.0670922	0.380735	NA	NA	NA
TetragonulaCarbonaria_001137	Unbiased	Unbiased	Unbiased	0.00325349	0.000897309	1412.9	-0.0882984	0.603515	NA	NA	NA
TetragonulaCarbonaria_001138	Down	Down	Down	0.00506936	0.00178658	455.944	-0.0341554	0.422854	NA	NA	NA
TetragonulaCarbonaria_001139	Up	Unbiased	Unbiased	0.00395765	0.00250438	4208.9	-0.165922	0.591793	NA	NA	NA
TetragonulaCarbonaria_001140	Up	Unbiased	Unbiased	0.00307105	0.00145977	1205.9	-0.107391	0.692955	0.00843365	NA	NA
TetragonulaCarbonaria_001141	Unbiased	Unbiased	Unbiased	0.00465024	0.00242816	758.9	-0.0185183	0.701789	0.0344514	NA	NA
TetragonulaCarbonaria_001142	Unbiased	Unbiased	Unbiased	0.00373163	0.000584268	539.922	-0.0933723	0.985289	0.11915	NA	NA
TetragonulaCarbonaria_001143	Up	Unbiased	Unbiased	0.00206652	0.000411154	1608.9	-0.126784	0.79534	0.490504	NA	NA
TetragonulaCarbonaria_001144	Unbiased	Unbiased	Unbiased	0.00473759	0.000108278	798.9	-0.097773	0.652172	NA	NA	NA
TetragonulaCarbonaria_001145	Down	Down	Unbiased	0.00316577	0.00192844	1202.9	-0.00621309	0.369349	0.0831035	NA	NA
TetragonulaCarbonaria_001146	Down	Unbiased	Unbiased	0.00396872	0.000718253	2015.9	-0.078108	0.638149	0.26868	NA	NA
TetragonulaCarbonaria_001147	Unbiased	Unbiased	Unbiased	0.00204616	0.00041582	732.9	-0.158003	0.537314	NA	NA	NA
TetragonulaCarbonaria_001148	Up	Unbiased	Unbiased	0.00146984	0.000368267	1070.9	-0.0480584	0.704323	NA	NA	NA
TetragonulaCarbonaria_001149	Down	Unbiased	Down	0.00628984	0.00472949	148.902	-0.166422	0.645538	NA	NA	NA
TetragonulaCarbonaria_001150	Down	Unbiased	Unbiased	0.00158062	0.00137404	1406.9	0.0182044	0.576994	NA	NA	NA
TetragonulaCarbonaria_001153	Unbiased	Down	Up	0.00105446	0.000811883	1166.9	0.0460371	0.289104	NA	NA	NA
TetragonulaCarbonaria_001154	Down	Unbiased	Down	0.00328065	0.00218996	776.9	0.00480974	0.560402	NA	NA	NA
TetragonulaCarbonaria_001155	Unbiased	Unbiased	Unbiased	0.00223906	0.000910624	1235.9	0.00502841	0.791	NA	NA	NA
TetragonulaCarbonaria_001156	Unbiased	Unbiased	Unbiased	0.00311982	0.0016816	4075.9	-0.103814	0.549468	NA	NA	NA
TetragonulaCarbonaria_001157	Up	Up	Unbiased	0.00270339	0.00108921	662.912	-0.0989486	0.794052	NA	NA	NA
TetragonulaCarbonaria_001158	Down	Unbiased	Down	0.00139788	0.000333021	458.944	0.00130641	0.731722	NA	NA	NA
TetragonulaCarbonaria_001159	Down	Unbiased	Unbiased	0.000435219	0.00013557	744.9	-0.0513691	NA	NA	NA	NA
TetragonulaCarbonaria_001160	Down	Unbiased	Down	0.00204031	0.000617375	458.944	0.0193347	0.568301	NA	NA	NA
TetragonulaCarbonaria_001161	Down	Unbiased	Down	0.0034623	0.00187655	1331.9	0.0319627	0.693011	NA	NA	NA
TetragonulaCarbonaria_001162	Down	Unbiased	Down	0.00282884	0.00134672	1700.9	-0.000925719	0.727001	NA	NA	NA
TetragonulaCarbonaria_001163	Down	Unbiased	Down	3.9948409482611e-05	0	61.388	0.0296794	NA	NA	NA	NA
TetragonulaCarbonaria_001164	Down	Unbiased	Down	0.00265964	0.000599161	1295.9	0.00916474	0.769831	NA	NA	NA
TetragonulaCarbonaria_001165	Down	Unbiased	Down	0.000322821	0.000496239	327.024	0.0431901	NA	NA	NA	NA
TetragonulaCarbonaria_001166	Unbiased	Unbiased	Unbiased	0.00240869	0.00192425	742.9	-0.0438876	0.557039	NA	NA	NA
TetragonulaCarbonaria_001167	Down	Unbiased	Down	0.00168344	0.000830334	1019.9	0.0243174	0.936674	NA	NA	NA
TetragonulaCarbonaria_001168	Down	Unbiased	Down	0.00169525	0.000412245	386.972	-0.0675679	0.691478	NA	NA	NA
TetragonulaCarbonaria_001169	Down	Unbiased	Down	0.00264532	0.00118554	884.9	0.017985	0.669329	NA	NA	NA
TetragonulaCarbonaria_001170	Down	Unbiased	Down	0.00418447	8.44021669474862e-05	1612.9	-0.0669746	0.798465	NA	NA	NA
TetragonulaCarbonaria_001171	Down	Unbiased	Down	0.00164725	0.00132869	530.925	0.00648491	0.697397	NA	NA	NA
TetragonulaCarbonaria_001172	Unbiased	Up	Down	0.00310701	0.000732316	546.921	0.0421304	0.87264	NA	NA	NA
TetragonulaCarbonaria_001173	Unbiased	Unbiased	Unbiased	0.00206676	0.00109684	574.915	-0.0138283	0.559943	NA	NA	NA
TetragonulaCarbonaria_001174	Unbiased	Unbiased	Unbiased	0.000152447	0	177.915	0.0465969	NA	NA	NA	NA
TetragonulaCarbonaria_001175	Unbiased	Unbiased	Down	0.00319723	0.000649829	357.993	-0.0552921	0.914648	NA	NA	NA
TetragonulaCarbonaria_001176	Down	Unbiased	Down	0.00246699	0.00121205	839.9	-0.00174743	0.76374	NA	NA	NA
TetragonulaCarbonaria_001177	Unbiased	Up	Down	0.00066521	6.92257991733927e-05	102.517	0.00258341	NA	0.0703322	NA	NA
TetragonulaCarbonaria_001178	Down	Unbiased	Down	0.00145269	0.000514262	159.449	-0.0564426	NA	NA	NA	NA
TetragonulaCarbonaria_001179	Down	Unbiased	Down	0.00290027	0.00234065	527.927	0.0145559	0.486115	NA	NA	NA
TetragonulaCarbonaria_001180	Down	Unbiased	Down	0.00208042	0.000668601	748.9	-0.0418229	0.889099	NA	NA	NA
TetragonulaCarbonaria_001181	Down	Unbiased	Unbiased	0.00335789	0.00207515	336.013	0.0196957	0.705176	NA	NA	NA
TetragonulaCarbonaria_001182	Unbiased	Unbiased	Unbiased	0.00363457	0.00117985	131.946	0.0367584	0.701831	0.0205813	NA	NA
TetragonulaCarbonaria_001183	Down	Down	Unbiased	0.0050452	0.000923061	527.927	-0.00732039	0.761178	NA	NA	NA
TetragonulaCarbonaria_001190	Down	Unbiased	Down	0.00427858	0.00196039	240.216	0.0341469	0.764643	NA	NA	NA
TetragonulaCarbonaria_001191	Down	Down	Unbiased	0.00796692	0.00304555	431.955	0.180016	0.875917	NA	NA	NA
TetragonulaCarbonaria_001192	Down	Down	Unbiased	0.00598553	0.00141871	38.389	-0.0104451	0.933732	NA	NA	NA
TetragonulaCarbonaria_001193	Unbiased	Unbiased	Unbiased	0.00194319	0.00298204	70.537	-0.0738966	0.207525	NA	NA	NA
TetragonulaCarbonaria_001196	Down	Down	Unbiased	0.00294655	0.00196671	348.002	0.0372627	0.690078	NA	NA	NA
TetragonulaCarbonaria_001198	Down	Unbiased	Down	0.0144865	0.00284784	36.768	-0.0102381	0.798156	NA	NA	NA
TetragonulaCarbonaria_001199	Unbiased	Unbiased	Unbiased	0.00426148	0.00119149	717.907	0.0389354	0.985553	NA	NA	NA
TetragonulaCarbonaria_001200	Unbiased	Unbiased	Unbiased	0.00167473	0.00157574	464.943	0.0464344	0.712871	NA	NA	NA
TetragonulaCarbonaria_001205	Unbiased	Unbiased	Unbiased	0.00327058	0.00110232	1533.9	0.0425547	0.787351	0	NA	NA
TetragonulaCarbonaria_001206	Unbiased	Unbiased	Unbiased	0.00470577	0.00167195	1667.9	-0.00516934	0.87574	NA	NA	NA
TetragonulaCarbonaria_001207	Unbiased	Unbiased	Unbiased	0.00226528	0.000749963	3044.9	-0.00209204	0.64139	0.051214	NA	NA
TetragonulaCarbonaria_001208	Unbiased	Unbiased	Up	0.00602036	0.00318589	87.78	-0.131538	0.680435	NA	NA	NA
TetragonulaCarbonaria_001209	Unbiased	Unbiased	Unbiased	0.00593242	0.000568128	731.9	-0.0231118	0.822164	0.146122	NA	NA
TetragonulaCarbonaria_001210	Unbiased	Up	Unbiased	0.00151251	0.000862526	143.203	0.00572241	NA	0.200943	NA	NA
TetragonulaCarbonaria_001211	Unbiased	Unbiased	Unbiased	0.0032026	0.000552247	240.216	-0.06421	0.426415	NA	NA	NA
TetragonulaCarbonaria_001212	Unbiased	Unbiased	Unbiased	0.0011844	0.00104296	560.917	0.0263587	0.17792	NA	NA	NA
TetragonulaCarbonaria_001213	Down	Unbiased	Unbiased	0.00376809	0.00171991	356.995	0.0406934	0.704725	0.265486	NA	NA
TetragonulaCarbonaria_001214	Unbiased	Unbiased	Unbiased	0.00416578	0.00156568	2075.9	-0.00927774	0.822327	NA	NA	NA
TetragonulaCarbonaria_001215	Down	Unbiased	Unbiased	0.00419157	0.00138826	4055.9	0.0175234	0.825864	NA	NA	NA
TetragonulaCarbonaria_001216	Up	Up	Unbiased	0.00224635	0.000554439	1880.9	0.0300984	0.732926	NA	NA	NA
TetragonulaCarbonaria_001217	Unbiased	Unbiased	Unbiased	0.0028379	0.00109999	1352.9	0.000970406	0.620471	NA	NA	NA
TetragonulaCarbonaria_001218	Unbiased	Unbiased	Unbiased	0.00110251	0.000750495	1121.9	0.0289414	NA	NA	NA	NA
TetragonulaCarbonaria_001219	Down	Unbiased	Unbiased	0.0021009	0	470.943	0.0207874	0.68481	NA	NA	NA
TetragonulaCarbonaria_001220	Up	Unbiased	Up	0.0024204	0.00202952	1766.9	-0.0547936	0.773382	NA	NA	NA
TetragonulaCarbonaria_001221	Down	Down	Unbiased	0.00471217	0	210.42	0.00743441	0.8412	NA	NA	NA
TetragonulaCarbonaria_001222	Unbiased	Unbiased	Unbiased	0.00328771	0.000502016	1094.9	-0.090949	0.764834	NA	NA	NA
TetragonulaCarbonaria_001223	Down	Down	Unbiased	0.00208901	0.000766605	692.911	0.0475504	0.803111	0.0642104	NA	NA
TetragonulaCarbonaria_001224	Down	Down	Down	0.00240067	0.00104337	99.98	0.00655307	0.712871	NA	NA	NA
TetragonulaCarbonaria_001232	Unbiased	Unbiased	Down	0.0043597	0.0013265	470.943	0.0634677	0.856026	0.181674	NA	NA
TetragonulaCarbonaria_001238	Unbiased	Unbiased	Unbiased	0.0047095	0.00192619	1154.9	0.0294183	0.8381	NA	NA	NA
TetragonulaCarbonaria_001239	Unbiased	Unbiased	Unbiased	0.00447372	0.00225693	898.9	0.0386019	0.82411	NA	NA	NA
TetragonulaCarbonaria_001240	Unbiased	Unbiased	Unbiased	0.00598962	0.00234409	734.9	0.00938391	0.850118	NA	NA	NA
TetragonulaCarbonaria_001247	Unbiased	Unbiased	Unbiased	0.00262709	0.00101714	326.025	-0.0703603	0.421337	NA	NA	NA
TetragonulaCarbonaria_001254	Unbiased	Unbiased	Unbiased	0.00382265	0.000759282	2486.9	-0.0662102	0.743075	NA	NA	NA
TetragonulaCarbonaria_001255	Down	Unbiased	Unbiased	0.00206005	0.00029407	1547.9	-0.0166401	0.755396	NA	NA	NA
TetragonulaCarbonaria_001256	Down	Down	Unbiased	0.00140567	0.000484075	416.961	0.0184714	0.6749	NA	NA	NA
TetragonulaCarbonaria_001257	Down	Unbiased	Down	0.000928034	0.000783725	300.056	-0.0252083	NA	NA	NA	NA
TetragonulaCarbonaria_001258	Unbiased	Unbiased	Unbiased	0.000891183	0.000918318	446.948	-0.00356959	NA	0.32131	NA	NA
TetragonulaCarbonaria_001259	Down	Down	Unbiased	0.00257271	0.00136016	3995.9	0.0386664	0.753803	NA	NA	NA
TetragonulaCarbonaria_001266	Down	Unbiased	Down	0.00339617	0.000681918	1113.9	0.0427262	0.85833	NA	NA	NA
TetragonulaCarbonaria_001268	Down	Unbiased	Unbiased	0.0063609	0.00231315	154.635	0.0642724	1	NA	NA	NA
TetragonulaCarbonaria_001269	Unbiased	Unbiased	Unbiased	0.00349514	0.000284486	78.75	0.0153334	0.470549	NA	NA	NA
TetragonulaCarbonaria_001271	Down	Unbiased	Down	0.00152296	0.00110142	195.599	0.0439242	0.715348	NA	NA	NA
TetragonulaCarbonaria_001274	Down	Unbiased	Unbiased	0.00129982	0.000873204	662.912	0.0590884	-0.0155768	NA	NA	NA
TetragonulaCarbonaria_001276	Unbiased	Up	Unbiased	0.00250075	0.00140499	1259.9	-0.109321	0.609929	0.0459432	NA	NA
TetragonulaCarbonaria_001277	Unbiased	Unbiased	Unbiased	0.00180475	0.00121679	1766.9	-0.107005	0.580537	0.0734535	NA	NA
TetragonulaCarbonaria_001278	Unbiased	Unbiased	Unbiased	0.00239102	0.00145251	1319.9	-0.120299	0.565847	NA	NA	NA
TetragonulaCarbonaria_001279	Down	Unbiased	Down	0.00465303	0.00122312	276.116	-0.106641	0.811146	0.0143712	NA	NA
TetragonulaCarbonaria_001280	Unbiased	Unbiased	Unbiased	0.00955041	0.000748454	273.123	-0.16164	0.861353	0.105463	NA	NA
TetragonulaCarbonaria_001281	Up	Up	Unbiased	0.00148613	0.000992525	3360.9	-0.132799	0.439705	NA	NA	NA
TetragonulaCarbonaria_001282	Unbiased	Unbiased	Unbiased	0.00115119	0.000222386	596.912	-0.142514	0.940573	0.254029	NA	NA
TetragonulaCarbonaria_001283	Unbiased	Unbiased	Unbiased	0.00150516	0.000698076	959.9	-0.157063	NA	NA	NA	NA
TetragonulaCarbonaria_001284	Unbiased	Unbiased	Unbiased	0.0032693	0.000339569	2006.9	-0.0973966	0.742289	0.0228814	NA	NA
TetragonulaCarbonaria_001285	Up	Unbiased	Unbiased	0.00364497	0.000361902	674.912	-0.0198586	0.955446	0	NA	NA
TetragonulaCarbonaria_001286	Unbiased	Unbiased	Unbiased	0.00303286	0.00200794	1643.9	-0.154174	0.887123	0.178112	NA	NA
TetragonulaCarbonaria_001287	Unbiased	Unbiased	Down	0.00467411	0.00145759	148.902	-0.0769508	0.793821	0.0238391	NA	NA
TetragonulaCarbonaria_001288	Unbiased	Unbiased	Down	0.00170013	0.00109962	1007.9	-0.0887906	0.698434	NA	NA	NA
TetragonulaCarbonaria_001289	Unbiased	Unbiased	Unbiased	0.00207405	0.000347772	644.912	-0.0428438	0.71777	0	NA	NA
TetragonulaCarbonaria_001290	Up	Unbiased	Unbiased	0.00291858	0.000147512	584.914	-0.150155	0.581453	NA	NA	NA
TetragonulaCarbonaria_001291	Up	Up	Unbiased	0.00425104	0.00203599	180.855	-0.163075	0.798224	NA	NA	NA
TetragonulaCarbonaria_001292	Down	Unbiased	Down	0.000716187	0	31.791	-0.123239	NA	NA	NA	NA
TetragonulaCarbonaria_001293	Unbiased	Unbiased	Unbiased	0.00248915	0.000709351	5207.9	-0.10466	0.805058	NA	NA	NA
TetragonulaCarbonaria_001294	Unbiased	Unbiased	Down	0.00365913	0.000134601	291.076	-0.151079	0.884594	NA	NA	NA
TetragonulaCarbonaria_001295	Unbiased	Unbiased	Unbiased	0.00177943	0.000733891	950.9	-0.119247	0.663639	0.176262	NA	NA
TetragonulaCarbonaria_001296	Unbiased	Unbiased	Unbiased	0.00127938	0.00108147	914.9	-0.105446	NA	0.0368561	NA	NA
TetragonulaCarbonaria_001297	Up	Up	Unbiased	0.0021766	0.00102339	858.9	-0.0142016	0.94214	0	NA	NA
TetragonulaCarbonaria_001298	Unbiased	Unbiased	Unbiased	0.00151373	0.00106405	2086.9	-0.0615569	0.577906	NA	NA	NA
TetragonulaCarbonaria_001301	Unbiased	Unbiased	Unbiased	0.00103151	0	54.492	0.0742639	NA	NA	NA	NA
TetragonulaCarbonaria_001305	Unbiased	Unbiased	Unbiased	0.00455226	0.00294145	198.556	-0.0183221	0.678815	NA	NA	NA
TetragonulaCarbonaria_001306	Unbiased	Down	Up	0.00442328	0.00116835	1559.9	0.0281798	0.677992	NA	NA	NA
TetragonulaCarbonaria_001307	Unbiased	Down	Up	0.00415892	0.000431469	2702.9	0.0711904	0.761246	NA	NA	NA
TetragonulaCarbonaria_001309	Unbiased	Unbiased	Unbiased	0.00266537	0.00158611	989.9	-0.109802	0.749348	0.190614	NA	NA
TetragonulaCarbonaria_001310	Unbiased	Unbiased	Unbiased	0.00167037	0.00112698	572.915	-0.0351326	0.707516	NA	NA	NA
TetragonulaCarbonaria_001311	Up	Up	Unbiased	0.00383606	0.00242965	1745.9	0.00360899	0.613037	NA	NA	NA
TetragonulaCarbonaria_001313	Unbiased	Down	Unbiased	0.00289573	0.00219601	515.931	0.0740244	0.446427	0.0165896	NA	NA
TetragonulaCarbonaria_001315	Down	Unbiased	Down	0.00457817	0.00290757	143.203	0.0489769	0.514096	NA	NA	NA
TetragonulaCarbonaria_001316	Down	Down	Unbiased	0.0039037	0.00216857	276.116	0.0383599	0.610415	NA	NA	NA
TetragonulaCarbonaria_001317	Down	Down	Down	0.00333401	0.00209791	189.683	0.00511024	0.649813	NA	NA	NA
TetragonulaCarbonaria_001318	Unbiased	Unbiased	Unbiased	0.00332981	0.00192281	919.808	-0.0241415	0.778833	NA	NA	NA
TetragonulaCarbonaria_001319	Unbiased	Unbiased	Unbiased	0.00231666	0.000697037	731.9	-0.129798	0.806834	0.0703257	NA	NA
TetragonulaCarbonaria_001320	Up	Up	Unbiased	0.00177965	0.000903871	1148.9	-0.0294159	0.256923	0.0862463	NA	NA
TetragonulaCarbonaria_001321	Unbiased	Unbiased	Unbiased	0.00383132	0.000833324	189.683	0.176467	1	NA	NA	NA
TetragonulaCarbonaria_001322	Down	Unbiased	Down	0.00488578	0.00183586	641.912	-0.00712743	0.804829	NA	NA	NA
TetragonulaCarbonaria_001323	Down	Down	Unbiased	0.00426384	0.00128428	523.929	-0.020323	0.790426	0.486539	NA	NA
TetragonulaCarbonaria_001324	Down	Down	Down	0.00451334	0.00227386	782.9	0.00339683	0.678384	0.079692	NA	NA
TetragonulaCarbonaria_001326	Down	Down	Unbiased	0.00495025	0.00252704	722.907	-0.0584863	0.462574	NA	NA	NA
TetragonulaCarbonaria_001327	Down	Down	Up	0.00418915	0.00222692	617.912	-0.00592184	0.776204	0.0171243	NA	NA
TetragonulaCarbonaria_001328	Unbiased	Unbiased	Unbiased	0.00758992	0.00362019	470.943	-0.0315683	0.810399	NA	NA	NA
TetragonulaCarbonaria_001329	Down	Down	Unbiased	0.00479266	0.00262338	473.942	-0.0115459	0.663635	NA	NA	NA
TetragonulaCarbonaria_001330	Unbiased	Unbiased	Unbiased	0.0048115	0.00187698	470.943	0.0545769	0.709	NA	NA	NA
TetragonulaCarbonaria_001331	Unbiased	Down	Unbiased	0.00511319	0.0013241	1514.9	0.0203224	0.732891	NA	NA	NA
TetragonulaCarbonaria_001332	Unbiased	Unbiased	Unbiased	0.00334791	0.00276356	66.744	0.0344424	NA	NA	NA	NA
TetragonulaCarbonaria_001333	Up	Unbiased	Unbiased	0.0032128	0.0008672	485.941	-0.0538109	0.651695	0.188806	NA	NA
TetragonulaCarbonaria_001334	Unbiased	Unbiased	Unbiased	0.00527896	0.00158591	649.912	-0.00215159	0.76688	0.00173226	NA	NA
TetragonulaCarbonaria_001335	Down	Down	Unbiased	0.00372007	0.00110458	1217.9	0.0345783	0.459411	0.0722544	NA	NA
TetragonulaCarbonaria_001336	Unbiased	Unbiased	Unbiased	0.00464272	0.0018864	288.083	0.0785724	1	NA	NA	NA
TetragonulaCarbonaria_001337	Down	Down	Unbiased	0.00455993	0.00214556	761.9	0.0406504	0.616643	NA	NA	NA
TetragonulaCarbonaria_001338	Unbiased	Unbiased	Unbiased	0.00415943	0.00214848	243.207	0.0821194	0.528959	NA	NA	NA
TetragonulaCarbonaria_001339	Down	Down	Unbiased	0.00285256	0.00113766	7397.9	0.010525	0.588922	NA	NA	NA
TetragonulaCarbonaria_001340	Unbiased	Unbiased	Unbiased	0.00286203	0	294.069	-0.147892	0.812539	0.186484	NA	NA
TetragonulaCarbonaria_001341	Unbiased	Unbiased	Unbiased	0.00144248	0.000357602	1339.9	-0.0456066	0.752358	0.0227583	NA	NA
TetragonulaCarbonaria_001342	Unbiased	Unbiased	Unbiased	0.00316504	0.00146782	309.046	-0.0989623	0.512583	0.0889741	NA	NA
TetragonulaCarbonaria_001343	Down	Unbiased	Down	0.00131183	0.000826921	169.131	-0.0863443	NA	0.07788	NA	NA
TetragonulaCarbonaria_001352	Down	Down	Unbiased	0.00213136	0.00048698	1318.9	0.0677354	0.800374	NA	NA	NA
TetragonulaCarbonaria_001353	Unbiased	Unbiased	Unbiased	0.00860422	0.00583902	440.951	0.0967479	0.674003	NA	NA	NA
TetragonulaCarbonaria_001359	Unbiased	Unbiased	Unbiased	0.0043443	0.00154187	2216.9	-0.0952296	0.787708	0.00276693	NA	NA
TetragonulaCarbonaria_001361	Unbiased	Unbiased	Unbiased	0.00329944	0.00134419	686.911	0.0277	0.548962	NA	NA	NA
TetragonulaCarbonaria_001362	Unbiased	Unbiased	Unbiased	0.00383792	0.00153739	1913.9	0.0331983	0.628271	NA	NA	NA
TetragonulaCarbonaria_001363	Unbiased	Up	Unbiased	0.00454076	0.00117618	718.907	-0.108695	0.616512	0.285797	NA	NA
TetragonulaCarbonaria_001364	Unbiased	Up	Unbiased	0.00181577	0.00162873	61.957	-0.0741446	NA	NA	NA	NA
TetragonulaCarbonaria_001365	Unbiased	Unbiased	Unbiased	0.00237762	0.00115668	246.199	-0.145576	0.667297	0.108143	NA	NA
TetragonulaCarbonaria_001367	Unbiased	Up	Unbiased	0.00289831	0.000267063	818.9	-0.118639	0.948013	0.0675365	NA	NA
TetragonulaCarbonaria_001368	Up	Up	Unbiased	0.00302711	0.000423154	491.939	-0.190015	0.949578	0	NA	NA
TetragonulaCarbonaria_001369	Up	Up	Unbiased	0.00350204	0.00116102	1058.9	-0.161592	0.663655	0.260034	NA	NA
TetragonulaCarbonaria_001370	Unbiased	Unbiased	Unbiased	0.000559031	0	204.484	-0.0925701	NA	NA	NA	NA
TetragonulaCarbonaria_001371	Unbiased	Unbiased	Unbiased	0.001674	0.000649263	1900.9	-0.11563	0.859232	0.117879	NA	NA
TetragonulaCarbonaria_001372	Up	Up	Up	0.000782177	0.000249595	1474.9	-0.131378	0.374577	0.0671115	NA	NA
TetragonulaCarbonaria_001373	Unbiased	Unbiased	Unbiased	0.00133069	0.000862761	2609.9	-0.116236	0.723651	0.0193139	NA	NA
TetragonulaCarbonaria_001374	Unbiased	Unbiased	Unbiased	0.00502419	0.00117114	267.136	-0.0533096	0.704951	NA	NA	NA
TetragonulaCarbonaria_001375	Unbiased	Unbiased	Unbiased	0.00564647	0.00210531	53.522	-0.0362596	0.466608	NA	NA	NA
TetragonulaCarbonaria_001376	Down	Unbiased	Unbiased	0.0022231	0.00108084	129.168	-0.0386261	0.568147	0.353848	NA	NA
TetragonulaCarbonaria_001377	Unbiased	Unbiased	Unbiased	0.00504425	0.00307327	1136.9	-0.0597855	0.513405	0.0691552	NA	NA
TetragonulaCarbonaria_001378	Unbiased	Unbiased	Unbiased	0.00139883	0.000691674	5609.9	-0.0962383	0.646671	NA	NA	NA
TetragonulaCarbonaria_001379	Unbiased	Unbiased	Unbiased	0.00086786	0.000397182	1689.9	-0.116147	NA	0.0648295	NA	NA
TetragonulaCarbonaria_001380	Down	Down	Unbiased	0.00412356	0.00158947	1175.9	0.0426802	0.573657	NA	NA	NA
TetragonulaCarbonaria_001381	Unbiased	Unbiased	Unbiased	0.00441074	0.00172045	379.975	0.0231644	0.625329	NA	NA	NA
TetragonulaCarbonaria_001382	Unbiased	Unbiased	Unbiased	0.00410892	0.00152917	588.914	0.0658289	0.610216	NA	NA	NA
TetragonulaCarbonaria_001385	Down	Down	Unbiased	0.00511046	0.000940502	1034.9	0.00373566	0.780223	NA	NA	NA
TetragonulaCarbonaria_001402	Up	Unbiased	Up	0.00321876	0.00127477	294.069	0.123721	0.703466	NA	NA	NA
TetragonulaCarbonaria_001405	Unbiased	Down	Unbiased	0.00317216	0.00171368	68.619	-0.0381036	-0.0149312	NA	NA	NA
TetragonulaCarbonaria_001406	Unbiased	Unbiased	Unbiased	0.00389373	0.00145218	1100.9	0.0182024	0.684601	NA	NA	NA
TetragonulaCarbonaria_001407	Unbiased	Unbiased	Unbiased	0.00288386	0.00212521	770.9	-0.0205173	0.432333	0	NA	NA
TetragonulaCarbonaria_001408	Unbiased	Unbiased	Unbiased	0.00382085	0.00256348	944.9	-0.19144	0.729537	NA	NA	NA
TetragonulaCarbonaria_001410	Down	Down	Unbiased	0.00451357	0.00219043	70.537	-0.0572836	0.552077	NA	NA	NA
TetragonulaCarbonaria_001411	Down	Down	Up	0.00357299	0.000335072	288.083	-0.0383436	0.712891	NA	NA	NA
TetragonulaCarbonaria_001412	Up	Up	Unbiased	0.00338956	0.0010141	172.057	-0.0442406	0.686591	NA	NA	NA
TetragonulaCarbonaria_001413	Down	Down	Unbiased	0.00457242	0.00236122	749.9	-0.0116762	0.595034	NA	NA	NA
TetragonulaCarbonaria_001414	Down	Unbiased	Unbiased	0.0072149	0.00288694	151.764	-0.0675978	0.789321	NA	NA	NA
TetragonulaCarbonaria_001415	Up	Unbiased	Unbiased	0.00334726	0.00172589	342.008	-0.0705564	0.54084	NA	NA	NA
TetragonulaCarbonaria_001416	Down	Down	Unbiased	0.00493154	0.000818806	134.742	0.00430191	0.690571	NA	NA	NA
TetragonulaCarbonaria_001417	Unbiased	Unbiased	Unbiased	0.00532508	0.000586821	120.963	-0.032256	0.665321	NA	NA	NA
TetragonulaCarbonaria_001425	Unbiased	Unbiased	Unbiased	0.00402652	0.00252206	3860.9	0.0427225	0.654013	0.00168134	NA	NA
TetragonulaCarbonaria_001426	Unbiased	Unbiased	Unbiased	0.0023859	0.00158041	3103.99	-0.0230702	0.591067	NA	NA	NA
TetragonulaCarbonaria_001427	Up	Up	Unbiased	0.001047	0.000282975	1094.9	-0.0544053	0.827053	0.0295431	NA	NA
TetragonulaCarbonaria_001428	Unbiased	Up	Unbiased	0.00438089	0.00254254	118.251	-0.0228033	0.686463	NA	NA	NA
TetragonulaCarbonaria_001429	Unbiased	Unbiased	Unbiased	0.00249529	0.00127157	908.9	-0.0813319	0.599524	0.0871395	NA	NA
TetragonulaCarbonaria_001430	Unbiased	Unbiased	Unbiased	0.00196553	0.00158307	464.943	-0.0936456	0.269281	0.00954395	NA	NA
TetragonulaCarbonaria_001431	Unbiased	Unbiased	Unbiased	0.00280079	0.00174472	684.332	-0.149816	1	0.195464	NA	NA
TetragonulaCarbonaria_001432	Unbiased	Down	Unbiased	0.00273867	0.000894166	3385.9	0.0103204	0.813545	0.0496435	NA	NA
TetragonulaCarbonaria_001433	Down	Down	Down	0.00511724	0.00288293	291.076	-0.11714	0.6342	NA	NA	NA
TetragonulaCarbonaria_001434	Down	Unbiased	Down	NA	NA	160.411	0.00549007	NA	0	NA	NA
TetragonulaCarbonaria_001435	Down	Unbiased	Down	NA	NA	160.411	0.00549007	NA	NA	NA	NA
TetragonulaCarbonaria_001436	Down	Unbiased	Unbiased	0.00720394	0.00694132	160.411	0.00673374	NA	NA	NA	NA
TetragonulaCarbonaria_001437	Unbiased	Unbiased	Unbiased	0.00210902	0.000509394	297.062	-0.103806	0.369317	0	NA	NA
TetragonulaCarbonaria_001438	Unbiased	Unbiased	Unbiased	0.00205047	0.000848129	2719.35	-0.0859079	0.783086	NA	NA	NA
TetragonulaCarbonaria_001439	Unbiased	Unbiased	Unbiased	0.00236893	0.00160149	1899.9	-0.070406	0.597502	NA	NA	NA
TetragonulaCarbonaria_001440	Down	Unbiased	Down	0.00401181	0.00228294	68.619	-0.0154711	0.509335	NA	NA	NA
TetragonulaCarbonaria_001441	Down	Unbiased	Unbiased	0.00388038	0.00309543	474.942	-0.0333596	0.636077	NA	NA	NA
TetragonulaCarbonaria_001442	Unbiased	Unbiased	Unbiased	0.00248818	0.00163704	1433.9	0.00369991	0.757415	NA	NA	NA
TetragonulaCarbonaria_001443	Up	Unbiased	Up	0.00316681	0.00172756	1204.9	0.00488291	0.642964	NA	NA	NA
TetragonulaCarbonaria_001445	Down	Unbiased	Unbiased	0.00317684	0.00129275	713.907	0.0514841	0.64953	NA	NA	NA
TetragonulaCarbonaria_001446	Unbiased	Unbiased	Unbiased	0.00614501	0.00397482	158.487	0.0877279	0.762183	NA	NA	NA
TetragonulaCarbonaria_001450	Unbiased	Unbiased	Unbiased	0.00289401	0.00059295	172.057	0.0198924	0.985323	NA	NA	NA
TetragonulaCarbonaria_001459	Down	Unbiased	Down	0.00137934	0.00141004	80.945	-0.101574	0.517681	0.0602708	NA	NA
TetragonulaCarbonaria_001460	Up	Unbiased	Up	0.00284967	0.00129873	2051.9	-0.125156	0.862842	0	NA	NA
TetragonulaCarbonaria_001461	Down	Down	Unbiased	0.00202657	0.000722401	445.948	-0.0623866	1	NA	NA	NA
TetragonulaCarbonaria_001462	Down	Down	Unbiased	0.00318279	0.000866883	4124.9	0.0549159	0.773376	NA	NA	NA
TetragonulaCarbonaria_001463	Down	Down	Down	0.00152957	0.000803978	110.265	0.00565274	0.685358	NA	NA	NA
TetragonulaCarbonaria_001464	Up	Unbiased	Unbiased	0.00286868	0.000702844	1976.9	0.0307599	0.75393	NA	NA	NA
TetragonulaCarbonaria_001465	Down	Down	Unbiased	0.00424561	0.001687	713.907	0.0365262	0.788487	0.0915648	NA	NA
TetragonulaCarbonaria_001466	Unbiased	Unbiased	Unbiased	0.00170025	0.000317871	494.938	-0.0262176	1	0.0219696	NA	NA
TetragonulaCarbonaria_001468	Unbiased	Unbiased	Unbiased	0.00538157	0.00123871	1436.9	-0.0555648	0.601912	NA	NA	NA
TetragonulaCarbonaria_001469	Unbiased	Unbiased	Unbiased	0.00537734	0.00186542	151.764	-0.0547351	NA	NA	NA	NA
TetragonulaCarbonaria_001470	Down	Unbiased	Unbiased	0.00557916	0.00223203	1880.9	-0.00173097	0.83315	NA	NA	NA
TetragonulaCarbonaria_001472	Unbiased	Unbiased	Unbiased	0.0125964	0.00456213	806.9	-0.049065	0.820173	NA	NA	NA
TetragonulaCarbonaria_001473	Unbiased	Unbiased	Unbiased	0.00899722	0.00212826	1640.9	-0.0371513	0.731368	NA	NA	NA
TetragonulaCarbonaria_001476	Unbiased	Unbiased	Unbiased	0.00224279	9.48033707865168e-05	569.915	-0.113356	0.857303	NA	NA	NA
TetragonulaCarbonaria_001477	Unbiased	Unbiased	Unbiased	0.00549856	0.000281449	797.9	-0.0756508	0.798169	NA	NA	NA
TetragonulaCarbonaria_001478	Unbiased	Unbiased	Unbiased	0.0061002	0.000440333	240.216	-0.0234651	0.785002	NA	NA	NA
TetragonulaCarbonaria_001479	Unbiased	Unbiased	Unbiased	0.00382301	0.000231152	2840.9	-0.0529465	0.889223	NA	NA	NA
TetragonulaCarbonaria_001480	Down	Unbiased	Unbiased	0.0124323	0.00350921	509.933	-0.0793089	0.911232	NA	NA	NA
TetragonulaCarbonaria_001481	Down	Unbiased	Unbiased	0.00803754	0.00230429	491.939	-0.0388953	0.833558	NA	NA	NA
TetragonulaCarbonaria_001482	Unbiased	Unbiased	Unbiased	NA	0	180.855	-0.0344446	NA	NA	NA	NA
TetragonulaCarbonaria_001484	Down	Unbiased	Down	0.00746634	0.00194489	2789.9	-0.0494922	0.839542	NA	NA	NA
TetragonulaCarbonaria_001485	Down	Unbiased	Unbiased	0.00440183	0.00225765	440.951	-0.0169006	0.633178	NA	NA	NA
TetragonulaCarbonaria_001486	Down	Unbiased	Unbiased	0.00950649	0.00320965	1232.9	-0.0579209	NA	NA	NA	NA
TetragonulaCarbonaria_001487	Down	Down	Unbiased	0.00232934	0.000735998	500.938	-0.0744803	0.826587	NA	NA	NA
TetragonulaCarbonaria_001488	Down	Unbiased	Down	0.0106559	0.00332783	39.613	-0.100052	0.87225	NA	NA	NA
TetragonulaCarbonaria_001489	Unbiased	Unbiased	Unbiased	0.00315146	0	204.484	-0.0205746	0.814216	NA	NA	NA
TetragonulaCarbonaria_001490	Unbiased	Down	Up	0.00412805	0.00186159	2619.9	0.00104741	0.763146	NA	NA	NA
TetragonulaCarbonaria_001491	Up	Unbiased	Up	0.00307759	0.00149426	1097.9	-0.00989199	0.858367	0.482717	NA	NA
TetragonulaCarbonaria_001492	Down	Down	Unbiased	0.00346215	0.00202285	1661.9	0.00919307	0.455448	NA	NA	NA
TetragonulaCarbonaria_001493	Up	Unbiased	Up	0.00386212	0.00229106	2606.9	-0.000101594	0.543292	NA	NA	NA
TetragonulaCarbonaria_001494	Up	Up	Unbiased	0.00377481	0.00243655	2438.9	0.0141177	0.732636	NA	NA	NA
TetragonulaCarbonaria_001496	Unbiased	Unbiased	Unbiased	0.00439409	0.00134169	207.45	-0.0629491	0.645124	NA	NA	NA
TetragonulaCarbonaria_001503	Up	Unbiased	Unbiased	0.00251706	0.000442885	6622.9	-0.0803353	0.789525	NA	NA	NA
TetragonulaCarbonaria_001504	Unbiased	Down	Unbiased	0.00227651	0.000768647	6929.9	0.0325862	0.627234	0.0183289	NA	NA
TetragonulaCarbonaria_001505	Unbiased	Unbiased	Unbiased	0.00190133	0.000934617	2444.9	-0.139107	0.520545	0.0390824	NA	NA
TetragonulaCarbonaria_001506	Unbiased	Up	Down	0.00618369	0.0023632	154.635	-0.146084	0.792298	0.251705	NA	NA
TetragonulaCarbonaria_001507	Unbiased	Unbiased	Unbiased	0.00128212	0.000261629	1064.9	-0.0998928	0.832064	0.0195155	NA	NA
TetragonulaCarbonaria_001508	Unbiased	Unbiased	Unbiased	0.00263544	0.00108808	2174.9	-0.124599	0.620862	NA	NA	NA
TetragonulaCarbonaria_001509	Down	Unbiased	Down	0.00589344	0.000800999	87.78	-0.0611746	0.776272	NA	NA	NA
TetragonulaCarbonaria_001510	Up	Up	Unbiased	0.00178927	0.000164835	6908.9	-0.0772728	0.688099	NA	NA	NA
TetragonulaCarbonaria_001511	Unbiased	Unbiased	Unbiased	0.00119149	0.000449162	862.9	-0.16519	0.726982	NA	NA	NA
TetragonulaCarbonaria_001512	Down	Up	Down	0.003576	0.0012439	26.47	-0.0570166	0.904039	NA	NA	NA
TetragonulaCarbonaria_001513	Unbiased	Unbiased	Unbiased	0.00168071	0.000173612	1870.9	-0.0476445	0.914744	NA	NA	NA
TetragonulaCarbonaria_001514	Unbiased	Unbiased	Unbiased	0.00210141	0.000459532	1547.9	-0.0424338	0.818161	0	NA	NA
TetragonulaCarbonaria_001515	Unbiased	Unbiased	Unbiased	0.00156773	0.000760463	599.912	-0.0128438	0.825055	NA	NA	NA
TetragonulaCarbonaria_001516	Up	Up	Unbiased	3.44371590721252e-05	6.89067309115595e-05	698.911	-0.120555	NA	0.229105	NA	NA
TetragonulaCarbonaria_001517	Unbiased	Unbiased	Unbiased	0.00119044	0.00109443	687.911	-0.070377	NA	0.0932214	NA	NA
TetragonulaCarbonaria_001518	Unbiased	Unbiased	Unbiased	0.00868867	0.00749643	336.013	0.130585	0.252657	NA	NA	NA
TetragonulaCarbonaria_001524	Down	Unbiased	Unbiased	0.00407148	0.00126159	3811.9	0.0439749	0.668183	NA	NA	NA
TetragonulaCarbonaria_001525	Down	Down	Unbiased	0.00340066	0.00153855	4874.9	-0.0297301	0.672591	NA	NA	NA
TetragonulaCarbonaria_001526	Down	Down	Unbiased	0.00369653	0.0014031	9326.9	-0.0256061	0.795753	NA	NA	NA
TetragonulaCarbonaria_001527	Down	Unbiased	Unbiased	0.00256646	0.000818548	392.97	0.00109407	0.970709	0.171432	NA	NA
TetragonulaCarbonaria_001528	Unbiased	Unbiased	Unbiased	0.00153464	0.00041842	899.9	-0.0570089	0.895888	NA	NA	NA
TetragonulaCarbonaria_001529	Down	Unbiased	Down	0.00261607	0.000628682	287.085	-0.0474726	0.94122	NA	NA	NA
TetragonulaCarbonaria_001530	Down	Unbiased	Unbiased	0.00383093	0.00252083	189.683	0.135669	0.754878	NA	NA	NA
TetragonulaCarbonaria_001531	Down	Down	Unbiased	0.00308264	0.00127232	2519.9	0.0115715	0.651582	0.0780891	NA	NA
TetragonulaCarbonaria_001532	Unbiased	Unbiased	Unbiased	0.00226565	0.000913792	1350.9	-0.0940828	0.457116	0.0977263	NA	NA
TetragonulaCarbonaria_001534	Unbiased	Unbiased	Unbiased	0.00315746	0.000694713	163.309	0.0731144	1	NA	NA	NA
TetragonulaCarbonaria_001535	Down	Down	Unbiased	0.00351222	0.00113857	605.912	0.0648667	0.81103	NA	NA	NA
TetragonulaCarbonaria_001536	Unbiased	Down	Up	0.00377667	0.0016503	1520.9	0.0658436	0.686879	NA	NA	NA
TetragonulaCarbonaria_001537	Unbiased	Unbiased	Unbiased	0.00318042	0.000783565	2132.9	-0.158815	0.843414	NA	NA	NA
TetragonulaCarbonaria_001538	Unbiased	Unbiased	Unbiased	0.00140334	0.000474547	908.9	-0.0906461	NA	0.111944	NA	NA
TetragonulaCarbonaria_001539	Down	Unbiased	Unbiased	0.00438668	0.00266967	983.9	-0.014889	0.581608	NA	NA	NA
TetragonulaCarbonaria_001540	Unbiased	Unbiased	Unbiased	0.00376438	0.00148943	2177.9	-0.0185022	0.788108	NA	NA	NA
TetragonulaCarbonaria_001541	Down	Unbiased	Unbiased	0.00218737	0.000666472	569.915	-0.10423	0.855593	NA	NA	NA
TetragonulaCarbonaria_001542	Unbiased	Unbiased	Unbiased	0.00152889	0.000670192	786.9	-0.0990131	0.678329	NA	NA	NA
TetragonulaCarbonaria_001543	Unbiased	Unbiased	Unbiased	0.000157391	0.000285746	303.053	-0.109614	NA	0.229163	NA	NA
TetragonulaCarbonaria_001544	Unbiased	Unbiased	Unbiased	0.00255447	0.000415332	1577.9	-0.0698883	0.903117	0.0243776	NA	NA
TetragonulaCarbonaria_001545	Unbiased	Unbiased	Unbiased	0.00153511	0.000878617	1060.9	-0.0728826	NA	NA	NA	NA
TetragonulaCarbonaria_001547	Unbiased	Unbiased	Unbiased	0.00280761	0.000123741	869.9	-0.100666	0.78059	0.269479	NA	NA
TetragonulaCarbonaria_001548	Unbiased	Unbiased	Unbiased	1.90045936817871e-05	0	383.973	-0.113996	NA	0.0174447	NA	NA
TetragonulaCarbonaria_001549	Unbiased	Unbiased	Unbiased	0.000863737	0.0009455	518.931	-0.11008	NA	0	NA	NA
TetragonulaCarbonaria_001550	Unbiased	Unbiased	Unbiased	0.00273321	0.00135321	126.415	-0.142889	0.908554	0	NA	NA
TetragonulaCarbonaria_001551	Unbiased	Unbiased	Unbiased	0.00399463	0.000747456	234.247	-0.1397	0.501614	NA	NA	NA
TetragonulaCarbonaria_001552	Unbiased	Unbiased	Unbiased	0.00173844	0.00185442	140.373	-0.0851206	NA	NA	NA	NA
TetragonulaCarbonaria_001553	Unbiased	Unbiased	Unbiased	0.000161173	0	118.251	-0.16479	NA	NA	NA	NA
TetragonulaCarbonaria_001554	Down	Down	Down	0	0	43.031	-0.0990856	NA	NA	NA	NA
TetragonulaCarbonaria_001555	Unbiased	Unbiased	Unbiased	0.00208842	0.000462173	722.907	-0.0917521	0.766548	NA	NA	NA
TetragonulaCarbonaria_001556	Unbiased	Unbiased	Unbiased	0.00376418	0.000622231	2507.9	-0.0706243	0.91734	0.0536061	NA	NA
TetragonulaCarbonaria_001558	Up	Up	Unbiased	0.00142922	0.00115351	1727.9	-0.152426	1	NA	NA	NA
TetragonulaCarbonaria_001560	Up	Up	Up	0.00147082	0.000348628	3779.9	-0.177978	0.630165	NA	NA	NA
TetragonulaCarbonaria_001561	Up	Unbiased	Unbiased	0.00415521	0.00102085	1184.9	-0.101391	0.752298	0.214956	NA	NA
TetragonulaCarbonaria_001562	Unbiased	Unbiased	Unbiased	0.00176298	0.000522724	1184.9	-0.120278	1	NA	NA	NA
TetragonulaCarbonaria_001563	Down	Unbiased	Down	0.0184817	0.00565757	261.153	-0.102966	0.421083	NA	NA	NA
TetragonulaCarbonaria_001571	Up	Up	Unbiased	0.00719055	0.00433499	578.914	-0.0947226	0.68672	NA	NA	NA
TetragonulaCarbonaria_001574	Unbiased	Unbiased	Unbiased	4.37390652336916e-05	0	56.524	-0.0908776	NA	NA	NA	NA
TetragonulaCarbonaria_001577	Unbiased	Unbiased	Unbiased	0.00571863	0	374.978	0.132992	0.964601	NA	NA	NA
TetragonulaCarbonaria_001579	Down	Unbiased	Down	0.00189469	0.000356805	518.931	-0.0924637	1	NA	NA	NA
TetragonulaCarbonaria_001580	Unbiased	Unbiased	Unbiased	0.0028775	0.000542726	68.619	-0.0901686	1	NA	NA	NA
TetragonulaCarbonaria_001583	Unbiased	Unbiased	Unbiased	0.0202605	0.0206274	1286.9	0.0582784	0.116627	NA	NA	NA
TetragonulaCarbonaria_001584	Down	Unbiased	Down	0.0171099	0.0129674	45.094	-0.0531891	0.0940121	NA	NA	NA
TetragonulaCarbonaria_001585	Down	Down	Unbiased	0.0136525	0.0096182	973.9	-0.106398	0.119032	NA	NA	NA
TetragonulaCarbonaria_001586	Down	Unbiased	Down	0.0135952	0.00933677	497.938	-0.13508	0.219487	NA	NA	NA
TetragonulaCarbonaria_001587	Unbiased	Unbiased	Unbiased	0.00221966	0.000327996	695.911	-0.0574572	NA	NA	NA	NA
TetragonulaCarbonaria_001588	Down	Unbiased	Down	0.00216786	0.00196407	139.435	-0.0827963	NA	NA	NA	NA
TetragonulaCarbonaria_001589	Down	Unbiased	Unbiased	0.0270199	0.0217205	38.389	-0.0656473	0.042876	NA	NA	NA
TetragonulaCarbonaria_001596	Up	Up	Unbiased	0.0144736	0.0125917	790.9	-0.0435636	0.277617	NA	NA	NA
TetragonulaCarbonaria_001597	Unbiased	Up	Unbiased	0.000699307	0	1113.9	-0.0879077	0.49995	NA	NA	NA
TetragonulaCarbonaria_001598	Unbiased	Unbiased	Unbiased	0.00122132	0.00125534	1691.9	-0.0767854	0.654398	NA	NA	NA
TetragonulaCarbonaria_001599	Unbiased	Down	Unbiased	0.00478461	0.000233569	1280.9	0.04863	0.961246	NA	NA	NA
TetragonulaCarbonaria_001600	Unbiased	Unbiased	Unbiased	0.00675087	0.00117804	566.915	0.120845	0.913816	NA	NA	NA
TetragonulaCarbonaria_001601	Unbiased	Unbiased	Unbiased	0.00404315	0.000436559	355.996	0.0563239	0.978033	NA	NA	NA
TetragonulaCarbonaria_001603	Down	Down	Unbiased	0.00372285	0.000962989	398.968	-0.0489606	0.951252	NA	NA	NA
TetragonulaCarbonaria_001604	Down	Unbiased	Unbiased	0.00263513	0.000660481	306.05	0.0455327	0.875342	NA	NA	NA
TetragonulaCarbonaria_001606	Down	Down	Unbiased	0.0035912	0.000706411	2513.9	0.00962701	0.941684	NA	NA	NA
TetragonulaCarbonaria_001607	Down	Unbiased	Down	0	0	29.568	-0.0101266	NA	NA	NA	NA
TetragonulaCarbonaria_001608	Down	Down	Unbiased	0.0055497	0.000401439	1168.9	0.0499807	0.960835	NA	NA	NA
TetragonulaCarbonaria_001609	Unbiased	Unbiased	Unbiased	0.00216098	0.000105174	1182.9	-0.0727536	0.924274	0	NA	NA
TetragonulaCarbonaria_001610	Unbiased	Unbiased	Unbiased	0.00211713	0.000103126	443.948	-0.0820501	1	0.0231585	NA	NA
TetragonulaCarbonaria_001611	Up	Unbiased	Unbiased	0.00172784	0.000394565	1115.9	-0.162922	1	0.0504401	NA	NA
TetragonulaCarbonaria_001612	Up	Up	Unbiased	0.00197505	0.000521309	1529.9	-0.130691	1	0.0887483	NA	NA
TetragonulaCarbonaria_001613	Unbiased	Unbiased	Unbiased	0.000757578	0.000582841	2141.9	-0.109386	0.767827	0	NA	NA
TetragonulaCarbonaria_001614	Up	Up	Up	0.000985465	0.000174738	596.912	-0.165069	1	0.171934	NA	NA
TetragonulaCarbonaria_001615	Unbiased	Unbiased	Unbiased	0.00164002	0.000300506	944.9	-0.0674403	0.895895	NA	NA	NA
TetragonulaCarbonaria_001616	Up	Up	Unbiased	0.00136417	0.000970727	953.9	-0.0501112	0.64538	0	NA	NA
TetragonulaCarbonaria_001617	Down	Down	Unbiased	0.00761433	0.00310843	947.9	-0.0520691	0.783085	NA	NA	NA
TetragonulaCarbonaria_001619	Down	Down	Unbiased	0.0203366	0.00953655	905.9	-0.0580797	0.567753	NA	NA	NA
TetragonulaCarbonaria_001620	Unbiased	Down	Unbiased	0	0.000834544	917.9	-0.0582092	NA	NA	NA	NA
TetragonulaCarbonaria_001621	Unbiased	Unbiased	Unbiased	0.0110641	0.00321832	917.9	-0.0606601	NA	NA	NA	NA
TetragonulaCarbonaria_001622	Unbiased	Unbiased	Unbiased	0	0	899.9	-0.0587552	NA	NA	NA	NA
TetragonulaCarbonaria_001623	Unbiased	Unbiased	Unbiased	9.19227481224779e-06	0	800.9	-0.0555445	NA	NA	NA	NA
TetragonulaCarbonaria_001625	Down	Up	Down	0.00335359	0.00107679	773.9	-0.0549755	NA	NA	NA	NA
TetragonulaCarbonaria_001627	Unbiased	Unbiased	Unbiased	0.00379323	0.00161612	932.9	-0.0637825	0.696203	NA	NA	NA
TetragonulaCarbonaria_001628	Unbiased	Up	Down	0.0109739	0.00655845	929.9	-0.063274	0.303714	NA	NA	NA
TetragonulaCarbonaria_001629	Unbiased	Unbiased	Unbiased	0.00818425	0.00376103	2048.9	-0.0584064	0.61254	NA	NA	NA
TetragonulaCarbonaria_001630	Down	Unbiased	Down	0.00110392	0.000209833	1283.9	-0.0610145	0.714789	0.200679	NA	NA
TetragonulaCarbonaria_001631	Unbiased	Unbiased	Unbiased	0.000986087	0.000604335	620.912	-0.140618	NA	0.2219	NA	NA
TetragonulaCarbonaria_001632	Unbiased	Unbiased	Unbiased	0.000461422	0	112.914	-0.0665463	NA	0.0153167	NA	NA
TetragonulaCarbonaria_001633	Up	Up	Unbiased	0.00149934	6.0111915027578e-05	3908.9	-0.0461453	0.799875	NA	NA	NA
TetragonulaCarbonaria_001634	Unbiased	Up	Unbiased	0.00110599	3.2729772091687e-05	1392.9	-0.125465	0.970128	0.0757758	NA	NA
TetragonulaCarbonaria_001635	Unbiased	Unbiased	Unbiased	0.00233728	0.000149852	5018.9	-0.085623	0.712999	NA	NA	NA
TetragonulaCarbonaria_001636	Unbiased	Unbiased	Unbiased	0.00112052	0.000305429	1163.98	-0.0670343	0.461774	0.0585626	NA	NA
TetragonulaCarbonaria_001637	Up	Unbiased	Unbiased	0.0039525	0.000610549	1079.9	-0.0466042	0.722053	NA	NA	NA
TetragonulaCarbonaria_001638	Down	Down	Unbiased	0.00138159	0	213.392	-0.0325179	NA	NA	NA	NA
TetragonulaCarbonaria_001639	Down	Down	Unbiased	0.00273551	0.000468188	648.912	-0.0593079	0.736391	NA	NA	NA
TetragonulaCarbonaria_001640	Unbiased	Unbiased	Unbiased	0.000859077	0.000394215	476.942	-0.0576756	NA	NA	NA	NA
TetragonulaCarbonaria_001641	Unbiased	Unbiased	Unbiased	0.0036805	0.00151417	1476.9	-0.0643146	0.803425	0.085621	NA	NA
TetragonulaCarbonaria_001642	Unbiased	Unbiased	Unbiased	0.00102814	0.000985467	1436.9	0.0164614	0.451708	NA	NA	NA
TetragonulaCarbonaria_001643	Unbiased	Unbiased	Unbiased	0.00341861	0.000959326	267.136	0.0282907	0.653767	NA	NA	NA
TetragonulaCarbonaria_001644	Up	Unbiased	Up	0.0061733	0.00292791	666.912	-0.0628606	0.440518	NA	NA	NA
TetragonulaCarbonaria_001645	Up	Up	Unbiased	0.00313634	0.000729083	932.9	-0.081246	0.773932	0.0754773	NA	NA
TetragonulaCarbonaria_001646	Unbiased	Unbiased	Unbiased	0.00320965	0.00173198	7745.9	0.0193932	0.727547	0.0741328	NA	NA
TetragonulaCarbonaria_001647	Unbiased	Unbiased	Unbiased	0.0034993	0.00185684	228.276	0.00484241	0.501438	NA	NA	NA
TetragonulaCarbonaria_001648	Unbiased	Unbiased	Unbiased	0.00199487	0	205.473	-0.0734599	0.801994	0.0169659	NA	NA
TetragonulaCarbonaria_001649	Unbiased	Unbiased	Unbiased	0.00199725	0.00109416	1163.9	-0.0664323	0.600976	0	NA	NA
TetragonulaCarbonaria_001650	Unbiased	Unbiased	Unbiased	0.00457655	0.00148153	812.9	-0.105253	0.83566	NA	NA	NA
TetragonulaCarbonaria_001651	Unbiased	Unbiased	Unbiased	0.00081499	0.000795331	671.912	-0.102477	NA	0.145579	NA	NA
TetragonulaCarbonaria_001652	Unbiased	Unbiased	Unbiased	0.00161845	0.000225028	1994.9	-0.108749	0.784717	NA	NA	NA
TetragonulaCarbonaria_001653	Unbiased	Unbiased	Unbiased	0.00146651	4.5065156705737e-05	909.9	-0.128623	0.768664	NA	NA	NA
TetragonulaCarbonaria_001654	Up	Unbiased	Unbiased	0.00138913	0.000283815	5027.9	-0.125466	0.768664	0.0974062	NA	NA
TetragonulaCarbonaria_001655	Unbiased	Unbiased	Unbiased	0.000660079	0.000516619	90.163	-0.11413	0.662832	0.25672	NA	NA
TetragonulaCarbonaria_001656	Up	Up	Unbiased	0.00117643	0.000714729	4722.9	-0.109609	0.662832	0	NA	NA
TetragonulaCarbonaria_001657	Unbiased	Unbiased	Unbiased	0.00342101	0.00276856	440.951	-0.137573	0.617846	NA	NA	NA
TetragonulaCarbonaria_001658	Unbiased	Unbiased	Unbiased	0.00223959	0.00164562	1131.9	-0.0591073	0.695389	0.00912919	NA	NA
TetragonulaCarbonaria_001659	Up	Unbiased	Unbiased	0.00219896	0.00122342	2525.9	-0.0752199	0.563474	0.096295	NA	NA
TetragonulaCarbonaria_001660	Unbiased	Unbiased	Unbiased	0.000931619	0.000624544	1061.9	-0.0431606	0.724642	0.0875862	NA	NA
TetragonulaCarbonaria_001661	Unbiased	Unbiased	Unbiased	0.00310432	0.000784368	662.912	-0.0835686	0.921136	0.029026	NA	NA
TetragonulaCarbonaria_001668	Up	Unbiased	Up	0.00325599	0.00197851	1644.9	0.112316	0.648568	NA	NA	NA
TetragonulaCarbonaria_001671	Unbiased	Unbiased	Unbiased	0.00377043	0.00142711	350.999	0.137462	0.591115	NA	NA	NA
TetragonulaCarbonaria_001684	Unbiased	Unbiased	Unbiased	0.00251017	0.00218856	1304.9	-0.0710446	0.352644	0.210423	NA	NA
TetragonulaCarbonaria_001685	Down	Down	Unbiased	0.00202917	0.000328817	1724.9	0.0723914	0.51413	0.0633772	NA	NA
TetragonulaCarbonaria_001686	Unbiased	Unbiased	Unbiased	0.00239071	0.00174952	908.9	-0.0728866	0.198978	0.139456	NA	NA
TetragonulaCarbonaria_001687	Unbiased	Unbiased	Unbiased	0.000442545	0.000182308	482.941	-0.0504486	NA	0	NA	NA
TetragonulaCarbonaria_001688	Up	Up	Unbiased	0.00278489	0.000404812	1088.9	-0.0859042	0.568691	0.211604	NA	NA
TetragonulaCarbonaria_001689	Unbiased	Unbiased	Unbiased	0.00164823	0.000305275	2251.9	-0.0185892	0.738844	NA	NA	NA
TetragonulaCarbonaria_001690	Unbiased	Unbiased	Unbiased	0.00265459	0.00118102	1151.9	-0.0588227	0.808648	NA	NA	NA
TetragonulaCarbonaria_001691	Unbiased	Unbiased	Unbiased	0.00227269	0.000800227	2636.9	-0.0730533	0.764945	0.0515049	NA	NA
TetragonulaCarbonaria_001692	Unbiased	Unbiased	Unbiased	0.00306202	0.000521957	1436.9	-0.0979048	0.723919	0	NA	NA
TetragonulaCarbonaria_001693	Unbiased	Unbiased	Unbiased	0.00244402	0.00145063	2454.9	-0.0667057	0.610329	0.00536462	NA	NA
TetragonulaCarbonaria_001694	Unbiased	Unbiased	Unbiased	0.00309594	0.000529824	1142.9	-0.0800359	0.707697	NA	NA	NA
TetragonulaCarbonaria_001695	Unbiased	Unbiased	Unbiased	0.00173969	0.000721798	1469.9	-0.0763148	0.820125	0.0804673	NA	NA
TetragonulaCarbonaria_001696	Up	Unbiased	Up	0.00366728	0.000643673	58.108	0.0688324	0.833126	NA	NA	NA
TetragonulaCarbonaria_001697	Down	Down	Unbiased	0.00158621	0.000939147	1280.9	0.00295724	0.833126	0	NA	NA
TetragonulaCarbonaria_001698	Unbiased	Down	Unbiased	0.00149508	0.00100065	1892.9	-0.00450459	0.621305	NA	NA	NA
TetragonulaCarbonaria_001699	Unbiased	Unbiased	Unbiased	0.0026607	0.000297109	419.961	0.100345	1	NA	NA	NA
TetragonulaCarbonaria_001700	Unbiased	Unbiased	Unbiased	0.00165708	0.00108982	2219.9	-0.0157518	0.985254	0.0402347	NA	NA
TetragonulaCarbonaria_001701	Unbiased	Unbiased	Unbiased	0.00285433	0.00129145	1394.9	-0.0404178	0.795595	0.065582	NA	NA
TetragonulaCarbonaria_001702	Unbiased	Unbiased	Unbiased	0.00386495	0.00125748	2001.9	-0.0328583	0.862281	NA	NA	NA
TetragonulaCarbonaria_001703	Unbiased	Unbiased	Unbiased	0.0048441	0.00102995	506.935	0.0301244	0.843903	0.0229437	NA	NA
TetragonulaCarbonaria_001704	Unbiased	Unbiased	Unbiased	0.00311901	0.00125282	5633.9	-0.00443777	0.859491	NA	NA	NA
TetragonulaCarbonaria_001705	Unbiased	Unbiased	Unbiased	0.00524367	0.00167616	568.915	-0.0139526	0.864067	0.0166919	NA	NA
TetragonulaCarbonaria_001706	Unbiased	Unbiased	Unbiased	0.00198904	0.00176867	3560.9	-0.0486305	0.583287	0	NA	NA
TetragonulaCarbonaria_001707	Up	Up	Unbiased	0.00171853	0.000887613	2669.9	-0.027259	0.71716	NA	NA	NA
TetragonulaCarbonaria_001708	Unbiased	Unbiased	Unbiased	0.00138535	0.000943773	2297.9	-0.0372626	0.926747	0.0389433	NA	NA
TetragonulaCarbonaria_001709	Down	Down	Unbiased	0.00397491	0.000664123	371.982	-0.0147048	0.853654	0.0400058	NA	NA
TetragonulaCarbonaria_001713	Unbiased	Unbiased	Unbiased	0.00623152	0.00193308	653.912	-0.119654	0.866063	NA	NA	NA
TetragonulaCarbonaria_001714	Unbiased	Unbiased	Unbiased	0.00242957	0.00193953	1040.9	-0.0358151	0.678148	NA	NA	NA
TetragonulaCarbonaria_001715	Unbiased	Unbiased	Unbiased	0.00160676	0.000559742	1250.9	-0.106585	0.74018	0.094005	NA	NA
TetragonulaCarbonaria_001716	Up	Unbiased	Unbiased	0.00353477	0.00163695	3391.9	-0.145095	0.810128	0.286716	NA	NA
TetragonulaCarbonaria_001717	Up	Up	Unbiased	0.00520698	0.00411288	1100.9	-0.058574	0.489811	NA	NA	NA
TetragonulaCarbonaria_001718	Unbiased	Unbiased	Unbiased	0.00226352	0.00132342	2675.9	0.0543246	0.643942	NA	NA	NA
TetragonulaCarbonaria_001721	Unbiased	Unbiased	Up	0.00286961	0.000434889	486.941	0.0865344	0.687871	NA	NA	NA
TetragonulaCarbonaria_001722	Unbiased	Up	Unbiased	0.00190029	0.00113614	1091.9	-0.0502963	0.679348	0.0265284	NA	NA
TetragonulaCarbonaria_001723	Up	Up	Unbiased	0.00388124	0.00142187	2446.9	-0.119431	0.751012	NA	NA	NA
TetragonulaCarbonaria_001724	Unbiased	Unbiased	Unbiased	0.00166462	0.00119564	1712.9	-0.0147416	0.402234	0.0504082	NA	NA
TetragonulaCarbonaria_001725	Down	Down	Unbiased	0.00193418	0.00105001	1628.9	0.0586714	0.758258	0.0388421	NA	NA
TetragonulaCarbonaria_001726	Down	Unbiased	Down	0.00472472	0.00230242	192.64	0.0722367	0.759429	NA	NA	NA
TetragonulaCarbonaria_001727	Down	Down	Unbiased	0.00433517	0.00248945	911.9	0.0698038	0.718472	NA	NA	NA
TetragonulaCarbonaria_001728	Down	Down	Up	0.00283782	0.00194331	3658.9	0.0749484	0.521435	NA	NA	NA
TetragonulaCarbonaria_001729	Unbiased	Unbiased	Unbiased	0.00234766	0.0013011	604.912	0.0629314	0.536666	NA	NA	NA
TetragonulaCarbonaria_001730	Down	Down	Unbiased	0.00112503	0.00191925	277.112	0.0292484	0.0949304	NA	NA	NA
TetragonulaCarbonaria_001731	Unbiased	Unbiased	Unbiased	0.00336217	0.00240603	902.9	-0.0192436	0.694469	NA	NA	NA
TetragonulaCarbonaria_001732	Unbiased	Unbiased	Unbiased	0.00875881	0.000286733	43.31	-0.0660806	1	0.0880469	NA	NA
TetragonulaCarbonaria_001733	Unbiased	Unbiased	Unbiased	0.0024001	0.00123418	710.907	0.0134704	0.681944	NA	NA	NA
TetragonulaCarbonaria_001735	Down	Down	Unbiased	0.00429026	0.00132015	120.963	0.0518717	0.757306	NA	NA	NA
TetragonulaCarbonaria_001736	Down	Down	Unbiased	0.0046489	0.0014129	495.938	0.0381784	0.64767	NA	NA	NA
TetragonulaCarbonaria_001737	Unbiased	Unbiased	Unbiased	0.0029802	0.00182259	1637.9	0.0158809	0.700397	NA	NA	NA
TetragonulaCarbonaria_001738	Unbiased	Down	Up	0.0043841	0.00263603	921.9	0.0392934	0.630267	NA	NA	NA
TetragonulaCarbonaria_001739	Up	Down	Up	0.00437061	0.00137967	2905.9	-0.0739106	0.687859	NA	NA	NA
TetragonulaCarbonaria_001740	Unbiased	Unbiased	Down	0.00475671	0.00246032	112.914	-0.11541	0.448444	NA	NA	NA
TetragonulaCarbonaria_001741	Unbiased	Unbiased	Unbiased	0.00579426	0.00115317	533.925	-0.0747843	0.823219	NA	NA	NA
TetragonulaCarbonaria_001742	Down	Down	Unbiased	0.00498713	0.0030304	494.938	0.00747557	0.633335	NA	NA	NA
TetragonulaCarbonaria_001743	Down	Unbiased	Unbiased	0.00474746	0.0019263	559.917	0.0713864	0.887832	NA	NA	NA
TetragonulaCarbonaria_001746	Down	Down	Up	0.00353246	0.00212931	1091.9	-0.0405093	0.637109	NA	NA	NA
TetragonulaCarbonaria_001751	Unbiased	Unbiased	Unbiased	0.00197597	0.000996391	1550.9	-0.0212978	0.597016	0.00239963	NA	NA
TetragonulaCarbonaria_001752	Unbiased	Unbiased	Unbiased	0.0033565	0.00178224	725.9	-0.108626	0.302637	NA	NA	NA
TetragonulaCarbonaria_001753	Unbiased	Unbiased	Unbiased	0.00132498	0.000410401	1306.9	-0.0424316	0.459789	0.0354988	NA	NA
TetragonulaCarbonaria_001754	Down	Down	Down	0.000654253	0.00121816	59.738	0.0754329	NA	NA	NA	NA
TetragonulaCarbonaria_001755	Unbiased	Unbiased	Unbiased	0.00461187	0.00284195	160.411	0.0467117	0.547242	0.0657949	NA	NA
TetragonulaCarbonaria_001756	Unbiased	Unbiased	Unbiased	0.00242842	0.00192502	821.9	-0.0906129	0.574453	0.0485913	NA	NA
TetragonulaCarbonaria_001757	Unbiased	Unbiased	Unbiased	0.00370916	0.00183712	769.9	-0.0146266	0.637429	0	NA	NA
TetragonulaCarbonaria_001758	Up	Unbiased	Up	0.00236429	0.00199619	603.912	-0.0604216	-0.0202131	NA	NA	NA
TetragonulaCarbonaria_001759	Unbiased	Unbiased	Unbiased	0.00402075	0.00091828	930.9	-0.0605121	0.721835	0.0569716	NA	NA
TetragonulaCarbonaria_001760	Up	Up	Unbiased	0.0016791	0.000982383	1469.9	-0.00787419	0.679102	0.043066	NA	NA
TetragonulaCarbonaria_001761	Up	Up	Unbiased	0.00281678	0.00184905	2423.9	-0.0161177	0.679102	0	NA	NA
TetragonulaCarbonaria_001762	Unbiased	Unbiased	Unbiased	0.00300081	0.00173358	161.375	-0.0100421	0.404054	NA	NA	NA
TetragonulaCarbonaria_001763	Unbiased	Unbiased	Unbiased	0.00165414	0.00123048	333.016	-0.00345759	0.632712	0.0233379	NA	NA
TetragonulaCarbonaria_001764	Unbiased	Unbiased	Down	0.00312576	0.00265308	157.522	0.0157874	0.701265	0	NA	NA
TetragonulaCarbonaria_001765	Unbiased	Unbiased	Unbiased	0.003056	0.00183348	3901.9	-0.0527233	0.691152	NA	NA	NA
TetragonulaCarbonaria_001766	Unbiased	Unbiased	Unbiased	0.00280733	0.00289223	491.939	0.00715841	0.396236	0.0553614	NA	NA
TetragonulaCarbonaria_001767	Down	Down	Unbiased	0.00555514	0.00312631	882.9	-0.00291859	0.648483	0.181952	NA	NA
TetragonulaCarbonaria_001768	Down	Down	Unbiased	0.00266247	0.00131942	4934.9	0.00255476	0.66577	0.045646	NA	NA
TetragonulaCarbonaria_001769	Unbiased	Unbiased	Up	0.00297665	0.00187384	5494.9	-0.0312797	0.607516	0.00341864	NA	NA
TetragonulaCarbonaria_001770	Unbiased	Unbiased	Unbiased	0.00590061	0.00132056	105.067	-0.0115153	0.31062	0.0464691	NA	NA
TetragonulaCarbonaria_001771	Down	Down	Unbiased	0.00323318	0.000846033	1373.9	-0.0373771	0.429853	0	NA	NA
TetragonulaCarbonaria_001772	Unbiased	Down	Unbiased	0.00461513	0.0013107	1602.9	-0.00457588	0.635015	NA	NA	NA
TetragonulaCarbonaria_001773	Unbiased	Unbiased	Unbiased	0.00103039	0.000679532	174.985	-0.0545739	NA	0.0471245	NA	NA
TetragonulaCarbonaria_001774	Down	Down	Unbiased	0.00371429	0.00091355	467.943	0.00483307	0.696257	NA	NA	NA
TetragonulaCarbonaria_001775	Down	Down	Unbiased	0.00237613	0.00238032	380.974	0.0233172	0.573886	0.0421874	NA	NA
TetragonulaCarbonaria_001776	Down	Unbiased	Down	0.00465761	0.00244338	105.067	-0.0773949	0.606093	0	NA	NA
TetragonulaCarbonaria_001777	Unbiased	Unbiased	Unbiased	0.00420556	0.000865008	1073.9	-0.121371	0.625715	NA	NA	NA
TetragonulaCarbonaria_001778	Unbiased	Unbiased	Unbiased	0.00256214	0.00149672	383.973	-0.0338976	0.376877	NA	NA	NA
TetragonulaCarbonaria_001779	Up	Down	Up	0.00389324	0.00289381	2330.9	-0.00399726	0.44193	NA	NA	NA
TetragonulaCarbonaria_001780	Unbiased	Down	Up	0.00405653	0.00238975	2117.9	0.0335478	0.702935	NA	NA	NA
TetragonulaCarbonaria_001783	Up	Down	Up	0.0042496	0.00250685	1390.9	-0.00473759	0.645484	NA	NA	NA
TetragonulaCarbonaria_001784	Unbiased	Unbiased	Unbiased	0.00410991	0.00108186	983.9	-0.131781	0.866616	NA	NA	NA
TetragonulaCarbonaria_001785	Unbiased	Unbiased	Unbiased	0.00126353	0.000613466	920.9	-0.0613879	0.613365	0.0270885	NA	NA
TetragonulaCarbonaria_001786	Unbiased	Unbiased	Unbiased	0.00193027	0.000966034	833.9	-0.0557236	0.652864	NA	NA	NA
TetragonulaCarbonaria_001787	Unbiased	Up	Unbiased	0.00161368	0.00107788	1020.9	-0.106272	0.641593	0	NA	NA
TetragonulaCarbonaria_001788	Up	Unbiased	Up	0.00116711	0.000983442	632.912	-0.0538871	0.386572	NA	NA	NA
TetragonulaCarbonaria_001789	Unbiased	Unbiased	Unbiased	0.00279666	0.00150007	342.008	-0.0371833	1	0.0775795	NA	NA
TetragonulaCarbonaria_001790	Unbiased	Unbiased	Unbiased	0.00397353	0.00259519	1343.9	-0.00955359	0.709396	0.00166288	NA	NA
TetragonulaCarbonaria_001791	Unbiased	Unbiased	Unbiased	0.0024938	0.00202188	530.925	-0.0874336	NA	NA	NA	NA
TetragonulaCarbonaria_001792	Down	Unbiased	Down	0.00454018	0.000853491	70.537	-0.0289723	0.925531	0.0710923	NA	NA
TetragonulaCarbonaria_001793	Unbiased	Unbiased	Unbiased	0.00256278	0.00176883	569.915	0.0577019	0.926792	NA	NA	NA
TetragonulaCarbonaria_001794	Unbiased	Unbiased	Unbiased	0.00285269	0.0020808	965.9	0.00283716	0.165364	0.0799058	NA	NA
TetragonulaCarbonaria_001795	Up	Up	Unbiased	0.00264989	0.00176642	4154.9	-0.0817562	0.360672	0	NA	NA
TetragonulaCarbonaria_001796	Up	Up	Unbiased	0.00401286	0.00133118	688.911	-0.0386519	0.740631	NA	NA	NA
TetragonulaCarbonaria_001797	Unbiased	Unbiased	Unbiased	0.00462438	0.00081602	383.973	-0.0456509	0.719338	0.0092195	NA	NA
TetragonulaCarbonaria_001798	Unbiased	Unbiased	Unbiased	0.00172302	0.0013604	1739.9	-0.0905544	0.708665	0.0340627	NA	NA
TetragonulaCarbonaria_001799	Unbiased	Unbiased	Unbiased	0.00266401	0.00179151	1415.9	-0.054305	0.292463	NA	NA	NA
TetragonulaCarbonaria_001800	Unbiased	Unbiased	Unbiased	0.00175509	0.00119468	2558.9	-0.0402104	0.485353	NA	NA	NA
TetragonulaCarbonaria_001801	Unbiased	Up	Unbiased	0.00278412	0.00185241	1847.9	-0.0857545	0.716211	0	NA	NA
TetragonulaCarbonaria_001802	Unbiased	Unbiased	Unbiased	0.00223925	0.00183683	203.496	0.0107634	0.674094	NA	NA	NA
TetragonulaCarbonaria_001803	Unbiased	Unbiased	Unbiased	0.0027291	0.00105951	1688.9	0.0301203	0.656465	NA	NA	NA
TetragonulaCarbonaria_001804	Unbiased	Unbiased	Unbiased	0.00078775	0.000871425	1061.9	0.0965872	0.130419	NA	NA	NA
TetragonulaCarbonaria_001805	Unbiased	Down	Unbiased	0.00415021	0.00168278	917.9	-0.0356793	0.759977	6.39139205798978e-05	NA	NA
TetragonulaCarbonaria_001806	Unbiased	Unbiased	Unbiased	0.0031847	0.00172492	1310.9	-0.085166	0.431193	NA	NA	NA
TetragonulaCarbonaria_001807	Unbiased	Unbiased	Unbiased	0.00283373	0.00116358	1685.9	-0.0543768	0.647943	NA	NA	NA
TetragonulaCarbonaria_001808	Unbiased	Unbiased	Unbiased	0.0063214	0.00111088	1115.9	-0.0130592	0.715567	NA	NA	NA
TetragonulaCarbonaria_001809	Unbiased	Unbiased	Unbiased	0.00307379	0.000286301	1178.9	-0.0760325	0.657076	0	NA	NA
TetragonulaCarbonaria_001810	Down	Down	Unbiased	0.00267062	9.0940935546454e-05	252.18	-0.0263903	0.788539	NA	NA	NA
TetragonulaCarbonaria_001811	Unbiased	Up	Unbiased	0.00291582	0.00109301	1280.9	-0.0657719	0.771417	0.0209977	NA	NA
TetragonulaCarbonaria_001812	Unbiased	Down	Up	0.00260715	0.00157296	3116.95	-0.0543221	0.786995	NA	NA	NA
TetragonulaCarbonaria_001813	Unbiased	Unbiased	Unbiased	0.00237554	0.000341065	40.933	-0.0503131	0.786995	NA	NA	NA
TetragonulaCarbonaria_001814	Down	Down	Down	0.00145506	0.000968412	112.914	0.0335324	0.814956	NA	NA	NA
TetragonulaCarbonaria_001815	Unbiased	Down	Unbiased	0.00292032	0.00164132	4681.9	-0.00470752	0.650901	NA	NA	NA
TetragonulaCarbonaria_001816	Unbiased	Unbiased	Unbiased	0.00114123	0.000884867	476.942	0.1142	NA	NA	NA	NA
TetragonulaCarbonaria_001817	Down	Down	Unbiased	0.00211173	0.00101797	3530.9	-0.0719278	0.597955	0.0639461	NA	NA
TetragonulaCarbonaria_001818	Up	Unbiased	Unbiased	0.00453133	0.00142125	2444.9	0.04331	0.703806	NA	NA	NA
TetragonulaCarbonaria_001819	Unbiased	Unbiased	Unbiased	0.00764301	0.00242948	126.415	-0.0499936	0.875481	NA	NA	NA
TetragonulaCarbonaria_001820	Unbiased	Unbiased	Unbiased	0.00264347	8.64022757030154e-05	881.9	-0.0839713	0.657473	NA	NA	NA
TetragonulaCarbonaria_001821	Unbiased	Down	Unbiased	0.00460068	0.00264022	464.943	-0.00649609	0.653541	NA	NA	NA
TetragonulaCarbonaria_001822	Down	Down	Unbiased	0.00403764	0.00155403	2685.9	-0.0429459	0.671121	0.128801	NA	NA
TetragonulaCarbonaria_001823	Down	Unbiased	Down	0.00167367	0.0010725	43.31	-0.0473626	NA	0.0374482	NA	NA
TetragonulaCarbonaria_001824	Unbiased	Unbiased	Unbiased	0.00303003	0.000891128	887.9	-0.00921931	0.826437	0.04747	NA	NA
TetragonulaCarbonaria_001825	Unbiased	Unbiased	Unbiased	0.00290356	0.00092059	599.912	-0.0832323	0.766065	0	NA	NA
TetragonulaCarbonaria_001826	Up	Unbiased	Unbiased	0.00279075	0.00121826	3302.9	-0.136784	0.253211	NA	NA	NA
TetragonulaCarbonaria_001827	Unbiased	Unbiased	Unbiased	0.00653644	0.00205003	264.144	-0.150725	0.792986	NA	NA	NA
TetragonulaCarbonaria_001828	Unbiased	Unbiased	Unbiased	0.00227094	0.00126709	380.974	-0.105808	0.939349	NA	NA	NA
TetragonulaCarbonaria_001829	Unbiased	Unbiased	Unbiased	0.00303166	0.00075113	1142.9	-0.00573934	0.869552	0.0295028	NA	NA
TetragonulaCarbonaria_001830	Unbiased	Unbiased	Unbiased	0.000816893	0.000190755	1181.9	-0.0293146	NA	0.0295028	NA	NA
TetragonulaCarbonaria_001831	Down	Up	Down	0.00187221	0.00060024	54.99	-0.131477	0.967348	NA	NA	NA
TetragonulaCarbonaria_001832	Unbiased	Unbiased	Unbiased	0.00471117	0.00203105	1721.9	-0.0942742	0.759002	0	NA	NA
TetragonulaCarbonaria_001833	Unbiased	Up	Down	0.00469996	0.000448738	44.169	0.12696	0.906335	NA	NA	NA
TetragonulaCarbonaria_001834	Up	Unbiased	Unbiased	0.00440944	0.00186961	2003.9	0.084233	0.704273	NA	NA	NA
TetragonulaCarbonaria_001835	Unbiased	Unbiased	Unbiased	0.00274835	0.00146119	2900.9	-0.0127458	0.620486	0.0453138	NA	NA
TetragonulaCarbonaria_001836	Unbiased	Unbiased	Unbiased	0.000967059	0.000538824	1587.9	-0.068819	0.624163	NA	NA	NA
TetragonulaCarbonaria_001837	Down	Down	Up	0.0021742	0	971.9	-0.0116006	0.842636	NA	NA	NA
TetragonulaCarbonaria_001838	Unbiased	Unbiased	Unbiased	0.00386078	0.00168544	1577.9	-0.0417357	0.604341	0.102559	NA	NA
TetragonulaCarbonaria_001839	Unbiased	Unbiased	Unbiased	0.000111906	0	83.168	-0.130103	NA	NA	NA	NA
TetragonulaCarbonaria_001840	Unbiased	Unbiased	Down	0.0024998	0.000676135	1547.9	-0.1467	0.102321	NA	NA	NA
TetragonulaCarbonaria_001841	Up	Up	Unbiased	0.0017779	0.000275739	929.9	-0.0593886	0.462542	NA	NA	NA
TetragonulaCarbonaria_001844	Down	Down	Up	0.00439761	0.00183661	1136.9	0.0328844	0.823479	NA	NA	NA
TetragonulaCarbonaria_001845	Down	Down	Up	0.00129881	0.0010366	1058.9	0.0785554	NA	NA	NA	NA
TetragonulaCarbonaria_001846	Down	Down	Unbiased	0.00501707	0.00187842	342.008	-0.00205959	0.731176	NA	NA	NA
TetragonulaCarbonaria_001847	Unbiased	Unbiased	Up	0.00232428	0.00171719	285.091	0.0739871	NA	NA	NA	NA
TetragonulaCarbonaria_001848	Unbiased	Unbiased	Unbiased	0.00331835	0.00116761	4629.9	0.0330549	0.744615	NA	NA	NA
TetragonulaCarbonaria_001849	Up	Up	Unbiased	0.000338561	0.000261967	1028.9	-0.0101266	NA	0.00223693	NA	NA
TetragonulaCarbonaria_001850	Up	Up	Unbiased	0.00286762	0.000266526	309.046	-0.00152059	0.874005	0.0654245	NA	NA
TetragonulaCarbonaria_001851	Up	Up	Unbiased	0.00156111	0.000474108	1554.9	-0.0372104	0.635553	NA	NA	NA
TetragonulaCarbonaria_001852	Up	Unbiased	Up	0.00203156	0.000780756	989.9	-0.0441738	0.58201	NA	NA	NA
TetragonulaCarbonaria_001853	Unbiased	Unbiased	Up	0.00302307	0.000733872	2429.9	0.0318384	0.380996	0.0497441	NA	NA
TetragonulaCarbonaria_001854	Unbiased	Unbiased	Unbiased	0.00248204	0.0012589	1277.9	-0.00243409	0.228684	0.0133301	NA	NA
TetragonulaCarbonaria_001855	Down	Unbiased	Unbiased	0.00310477	0.00252526	794.9	-0.0367532	0.57314	NA	NA	NA
TetragonulaCarbonaria_001856	Unbiased	Unbiased	Unbiased	0.00129456	0.00175503	1068.9	-0.0735932	0.580004	0.0155548	NA	NA
TetragonulaCarbonaria_001857	Unbiased	Unbiased	Unbiased	0.00300607	0.000569267	3496.9	-0.0693876	0.703442	NA	NA	NA
TetragonulaCarbonaria_001858	Down	Unbiased	Down	0.0021288	0.00212498	112.914	-0.0202076	NA	0.164462	NA	NA
TetragonulaCarbonaria_001859	Down	Unbiased	Unbiased	0.00363052	0.00141229	318.035	0.0587821	0.830186	0.107712	NA	NA
TetragonulaCarbonaria_001861	Down	Unbiased	Down	0.00276121	0.000799767	800.9	0.0209047	0.846368	0.11089	NA	NA
TetragonulaCarbonaria_001862	Up	Unbiased	Unbiased	0.00550622	0.000845789	1304.9	-0.0990418	0.770364	0	NA	NA
TetragonulaCarbonaria_001863	Unbiased	Unbiased	Unbiased	0.0020317	0.000509438	419.961	-0.0387316	0.588374	0.00890978	NA	NA
TetragonulaCarbonaria_001864	Up	Up	Unbiased	0.000848821	0.000295081	788.9	-0.0494881	0.516953	NA	NA	NA
TetragonulaCarbonaria_001866	Up	Unbiased	Up	0.001803	0.000485619	1066.9	0.0863139	0.985254	NA	NA	NA
TetragonulaCarbonaria_001870	Up	Unbiased	Up	0.00343531	0.00113759	665.912	0.0592961	0.815693	NA	NA	NA
TetragonulaCarbonaria_001876	Unbiased	Unbiased	Unbiased	0.00345356	0.00128278	542.921	0.065713	0.828021	NA	NA	NA
TetragonulaCarbonaria_001877	Up	Up	Unbiased	0.0010096	3.53447090934082e-05	1254.9	-0.0661231	NA	0.255148	NA	NA
TetragonulaCarbonaria_001878	Unbiased	Unbiased	Unbiased	0.00326448	0.000612944	180.855	-0.0688569	0.893826	0.0299066	NA	NA
TetragonulaCarbonaria_001879	Unbiased	Unbiased	Unbiased	0.00269484	0.000773943	461.944	-0.108734	0.573859	0	NA	NA
TetragonulaCarbonaria_001880	Unbiased	Unbiased	Unbiased	0.00318868	0.00200047	3216.9	0.0217554	0.539671	NA	NA	NA
TetragonulaCarbonaria_001889	Unbiased	Unbiased	Unbiased	0.00386597	0.00225587	131.946	0.0149749	0.471836	NA	NA	NA
TetragonulaCarbonaria_001893	Up	Unbiased	Unbiased	0.00226484	0.000158126	189.683	0.0978194	0.874604	NA	NA	NA
TetragonulaCarbonaria_001894	Up	Unbiased	Unbiased	0.0035794	0.000717862	1335.17	0.00991501	0.790239	NA	NA	NA
TetragonulaCarbonaria_001895	Unbiased	Unbiased	Unbiased	0.0037417	0.00253174	1001.9	0.021137	0.64314	NA	NA	NA
TetragonulaCarbonaria_001897	Up	Up	Unbiased	0.00458549	0.00159978	1007.9	0.00780966	0.652722	NA	NA	NA
TetragonulaCarbonaria_001898	Unbiased	Unbiased	Unbiased	0.00482346	0.000965754	2770.9	-0.040731	0.623715	NA	NA	NA
TetragonulaCarbonaria_001901	Up	Unbiased	Unbiased	0.00253605	0.00181178	2316.9	0.0160702	0.533144	NA	NA	NA
TetragonulaCarbonaria_001902	Unbiased	Unbiased	Unbiased	0.00134452	0.00142401	1522.9	-0.091395	0.290538	0.000853653	NA	NA
TetragonulaCarbonaria_001903	Down	Unbiased	Unbiased	0.000881607	0.000610918	279.106	-0.112611	NA	0.123875	NA	NA
TetragonulaCarbonaria_001904	Unbiased	Unbiased	Unbiased	0.00171562	0.000807481	2552.9	-0.0471575	0.985323	0.00155794	NA	NA
TetragonulaCarbonaria_001905	Unbiased	Unbiased	Unbiased	0.00199795	0.000826426	4652.9	-0.0788267	0.8198	NA	NA	NA
TetragonulaCarbonaria_001906	Unbiased	Unbiased	Unbiased	0.00124675	0.000624712	440.951	-0.0763304	0.895225	0.0210268	NA	NA
TetragonulaCarbonaria_001907	Down	Down	Unbiased	0.000624756	0.000647636	489.94	-0.119351	NA	0.185036	NA	NA
TetragonulaCarbonaria_001908	Unbiased	Unbiased	Unbiased	0.00120358	0.000174094	707.907	-0.0666275	0.955541	0.0103738	NA	NA
TetragonulaCarbonaria_001909	Unbiased	Unbiased	Unbiased	0.00207475	0.000640368	5819.9	-0.0755253	0.780227	NA	NA	NA
TetragonulaCarbonaria_001910	Unbiased	Unbiased	Unbiased	0.00166015	0.000790808	749.9	0.0330276	0.449709	0.0682973	NA	NA
TetragonulaCarbonaria_001911	Unbiased	Unbiased	Unbiased	0.00275686	0.00195642	587.914	-0.111182	0.506356	0	NA	NA
TetragonulaCarbonaria_001912	Down	Down	Unbiased	0.00146059	0.000879912	1529.9	-0.0414965	0.744131	NA	NA	NA
TetragonulaCarbonaria_001913	Unbiased	Unbiased	Unbiased	0.00182901	0.00173662	4085.9	0.00609376	0.428636	NA	NA	NA
TetragonulaCarbonaria_001914	Unbiased	Unbiased	Unbiased	0.00255247	0.00165478	4286.9	0.0318922	0.597634	NA	NA	NA
TetragonulaCarbonaria_001915	Unbiased	Unbiased	Unbiased	0.00296222	0.00163705	727.9	0.0502396	0.703065	NA	NA	NA
TetragonulaCarbonaria_001916	Unbiased	Unbiased	Unbiased	0.004152	0.00279557	177.915	0.0954711	0.666824	NA	NA	NA
TetragonulaCarbonaria_001917	Down	Down	Unbiased	0.000292431	0.000430231	255.17	-0.0447676	NA	NA	NA	NA
TetragonulaCarbonaria_001918	Unbiased	Unbiased	Unbiased	0.00448377	0.001219	953.9	-0.0340886	0.699052	NA	NA	NA
TetragonulaCarbonaria_001923	Unbiased	Unbiased	Unbiased	0.00416939	0.0025844	2030.9	0.0450721	0.587746	NA	NA	NA
TetragonulaCarbonaria_001928	Up	Unbiased	Up	0.00220285	0.000539293	258.162	0.0587987	1	NA	NA	NA
TetragonulaCarbonaria_001930	Unbiased	Unbiased	Unbiased	0.00195592	0.000849311	3239.9	-0.0746035	0.601053	0.0285918	NA	NA
TetragonulaCarbonaria_001931	Unbiased	Unbiased	Unbiased	0.0026589	0.000582148	1022.9	-0.0531047	0.750043	0.0709558	NA	NA
TetragonulaCarbonaria_001932	Unbiased	Unbiased	Unbiased	0.00276582	0.000161898	935.9	-0.0210428	0.691903	0.0257495	NA	NA
TetragonulaCarbonaria_001933	Up	Up	Unbiased	0.00218844	0.000633501	1784.9	-0.11386	0.940888	NA	NA	NA
TetragonulaCarbonaria_001934	Unbiased	Unbiased	Unbiased	0.00126896	0.000432495	4109.9	-0.0701635	0.801425	0.0444278	NA	NA
TetragonulaCarbonaria_001935	Down	Unbiased	Unbiased	0.00387474	0.00212867	584.914	0.0159188	0.760478	NA	NA	NA
TetragonulaCarbonaria_001936	Down	Unbiased	Down	0.00427835	0.0020888	80.945	0.108383	0.641035	NA	NA	NA
TetragonulaCarbonaria_001937	Down	Unbiased	Unbiased	0.00168811	0.000564117	1814.9	-0.0614755	0.414038	NA	NA	NA
TetragonulaCarbonaria_001938	Unbiased	Unbiased	Unbiased	0.00141216	0.000628142	3275.9	-0.0106746	0.251665	0	NA	NA
TetragonulaCarbonaria_001939	Down	Down	Unbiased	0.0012904	0.00111148	4029.9	0.040749	0.122305	0.0444259	NA	NA
TetragonulaCarbonaria_001940	Unbiased	Up	Unbiased	0.00146985	0.000593504	923.9	-0.105661	0.940573	0.0467213	NA	NA
TetragonulaCarbonaria_001941	Down	Down	Unbiased	0.00254865	0.00160192	1072.9	-0.0524234	0.459715	0.121355	NA	NA
TetragonulaCarbonaria_001942	Unbiased	Unbiased	Unbiased	0.00312906	0.00207854	1352.9	-0.061958	0.375842	NA	NA	NA
TetragonulaCarbonaria_001943	Unbiased	Unbiased	Unbiased	0.00118744	0.000831669	1604.9	-0.00906899	NA	0.0330709	NA	NA
TetragonulaCarbonaria_001944	Down	Unbiased	Down	0.000403437	0.000556414	334.015	0.0263469	NA	NA	NA	NA
TetragonulaCarbonaria_001945	Down	Down	Unbiased	0.00182159	0.000939729	2189.9	0.0198199	0.782292	0.0369873	NA	NA
TetragonulaCarbonaria_001946	Unbiased	Unbiased	Unbiased	0.00331891	0.00231593	148.902	-0.0203469	0.570482	NA	NA	NA
TetragonulaCarbonaria_001947	Up	Unbiased	Up	0.000160256	0	61.388	-0.0151926	NA	NA	NA	NA
TetragonulaCarbonaria_001948	Unbiased	Unbiased	Unbiased	0.00161621	0.000715076	1016.12	-0.0385009	0.456319	0.0706911	NA	NA
TetragonulaCarbonaria_001949	Unbiased	Unbiased	Unbiased	0.00179257	0.00071532	2072.9	-0.0615281	0.758181	0.120062	NA	NA
TetragonulaCarbonaria_001950	Unbiased	Unbiased	Unbiased	0.00169399	0.00169282	1386.9	-0.0966453	0.588563	0.056042	NA	NA
TetragonulaCarbonaria_001951	Unbiased	Unbiased	Up	0.00162222	0.000483405	8114.9	-0.0700905	0.602102	NA	NA	NA
TetragonulaCarbonaria_001952	Unbiased	Unbiased	Unbiased	0.0023405	0.00075221	3719.9	-0.0119083	0.696537	NA	NA	NA
TetragonulaCarbonaria_001953	Unbiased	Unbiased	Unbiased	0.0013293	0.000548945	665.912	-0.0721574	0.273485	0.143927	NA	NA
TetragonulaCarbonaria_001954	Unbiased	Unbiased	Unbiased	0.000197112	0	986.9	-0.122323	0.086527	NA	NA	NA
TetragonulaCarbonaria_001955	Unbiased	Unbiased	Unbiased	0.00250854	0.00105529	11564.9	-0.0286408	0.497726	0	NA	NA
TetragonulaCarbonaria_001956	Unbiased	Down	Unbiased	0.00421868	0.00250818	842.9	0.0875969	0.704349	0.0484893	NA	NA
TetragonulaCarbonaria_001957	Unbiased	Up	Unbiased	0.00277125	0.00283683	132.875	-0.0553569	0.286801	0.0772854	NA	NA
TetragonulaCarbonaria_001958	Unbiased	Unbiased	Unbiased	0.00245895	0.00113279	8996.9	-0.0490951	0.609918	NA	NA	NA
TetragonulaCarbonaria_001959	Unbiased	Down	Unbiased	0.00274424	0.00157063	1295.9	0.000258156	0.716658	0.0275393	NA	NA
TetragonulaCarbonaria_001960	Unbiased	Unbiased	Unbiased	0.001618	0.000793301	306.05	0.0125139	NA	NA	NA	NA
TetragonulaCarbonaria_001961	Down	Unbiased	Unbiased	0.000114524	0	74.545	0.0403924	NA	NA	NA	NA
TetragonulaCarbonaria_001962	Up	Unbiased	Unbiased	0.00408448	0.00192348	2843.9	0.0556025	0.789614	NA	NA	NA
TetragonulaCarbonaria_001964	Unbiased	Unbiased	Unbiased	0.00301399	0.0037736	258.162	0.0674969	NA	NA	NA	NA
TetragonulaCarbonaria_001965	Up	Up	Unbiased	0.00351651	0.00182338	2579.9	-0.0158519	0.746064	NA	NA	NA
TetragonulaCarbonaria_001966	Down	Down	Unbiased	0.00267101	0.000881522	13589.9	0.0613202	0.533932	NA	NA	NA
TetragonulaCarbonaria_001967	Down	Unbiased	Down	0.00103163	0.000136842	210.42	-0.000874594	NA	NA	NA	NA
TetragonulaCarbonaria_001968	Unbiased	Unbiased	Unbiased	0.00202018	0.000488708	488.941	0.0608834	0.64237	NA	NA	NA
TetragonulaCarbonaria_001969	Unbiased	Unbiased	Unbiased	0.00293675	0.000547666	2078.9	-0.0358983	0.54847	NA	NA	NA
TetragonulaCarbonaria_001970	Up	Up	Unbiased	0.00297811	0.000386081	2778.9	-0.0525085	0.821836	0.0344145	NA	NA
TetragonulaCarbonaria_001971	Down	Unbiased	Down	0.00301753	0.00289855	37.858	-0.0242336	0.926792	0.173934	NA	NA
TetragonulaCarbonaria_001972	Down	Down	Up	0.00121923	0	336.013	-0.0582051	0.941673	NA	NA	NA
TetragonulaCarbonaria_001973	Down	Unbiased	Down	0.00374682	0.00120373	45.094	-0.0914181	0.432124	0.0437552	NA	NA
TetragonulaCarbonaria_001974	Unbiased	Unbiased	Unbiased	0.00283416	0.0014561	1103.9	-0.10909	0.376924	0.134036	NA	NA
TetragonulaCarbonaria_001975	Unbiased	Unbiased	Unbiased	0.00406575	0.00225719	1358.9	-0.114175	0.529933	NA	NA	NA
TetragonulaCarbonaria_001976	Unbiased	Unbiased	Unbiased	0.00326194	0.000642414	728.9	-0.0743841	0.674975	0.0896859	NA	NA
TetragonulaCarbonaria_001977	Unbiased	Unbiased	Unbiased	0.000665082	0.000720347	330.021	-0.0415933	NA	0.0109427	NA	NA
TetragonulaCarbonaria_001978	Unbiased	Unbiased	Unbiased	0.00214132	0.000230425	998.9	-0.123995	0.963571	NA	NA	NA
TetragonulaCarbonaria_001979	Unbiased	Unbiased	Unbiased	0.00217123	0.000718079	4169.9	0.0219387	0.769815	0.0120523	NA	NA
TetragonulaCarbonaria_001980	Unbiased	Unbiased	Unbiased	0.00214848	0.00101699	1310.9	0.0228684	0.0830765	NA	NA	NA
TetragonulaCarbonaria_001987	Unbiased	Down	Unbiased	0.00579177	0.00326495	536.925	0.0346867	0.515742	NA	NA	NA
TetragonulaCarbonaria_001989	Unbiased	Unbiased	Unbiased	0.00611283	0.00368901	845.9	0.0163262	0.494366	NA	NA	NA
TetragonulaCarbonaria_001990	Unbiased	Unbiased	Unbiased	0.00311656	0.00155953	7122.9	0.00424024	0.644261	NA	NA	NA
TetragonulaCarbonaria_001991	Unbiased	Unbiased	Unbiased	0.00532937	0.00273489	791.9	-0.0108086	0.529601	0.0226939	NA	NA
TetragonulaCarbonaria_001992	Up	Unbiased	Unbiased	0.00302583	0.000428394	569.915	-0.0605786	NA	NA	NA	NA
TetragonulaCarbonaria_001994	Down	Down	Unbiased	0.00352185	0.00219496	1118.9	0.0607841	0.60988	NA	NA	NA
TetragonulaCarbonaria_001995	Up	Up	Unbiased	0.00422403	0.00199551	2072.9	0.0540717	0.877591	0.11741	NA	NA
TetragonulaCarbonaria_001996	Up	Up	Unbiased	0.00359537	0.00185713	1259.9	-0.0386651	0.743327	0.0696017	NA	NA
TetragonulaCarbonaria_001997	Unbiased	Unbiased	Unbiased	0.00341848	0.00133261	1673.9	0.056959	0.649163	0.0408796	NA	NA
TetragonulaCarbonaria_001998	Down	Down	Unbiased	0.00183803	0.00207827	327.024	-0.044672	0.381258	0.333863	NA	NA
TetragonulaCarbonaria_001999	Unbiased	Unbiased	Unbiased	0.00294058	0.00158441	1649.9	-0.0550128	0.708813	0	NA	NA
TetragonulaCarbonaria_002000	Unbiased	Unbiased	Unbiased	0.00215192	0.000778147	1493.9	-0.0787683	0.724477	NA	NA	NA
TetragonulaCarbonaria_002002	Unbiased	Down	Unbiased	0.00331306	0.00205471	1658.9	-0.00248793	0.402094	NA	NA	NA
TetragonulaCarbonaria_002003	Unbiased	Unbiased	Unbiased	0.00391003	0.00274083	827.9	-0.0122568	0.281307	0.067091	NA	NA
TetragonulaCarbonaria_002004	Unbiased	Unbiased	Unbiased	0.00457429	0.00243612	1639.9	-0.011304	0.715566	NA	NA	NA
TetragonulaCarbonaria_002006	Unbiased	Unbiased	Unbiased	0.00080081	0.000820482	350.999	-0.0761666	NA	NA	NA	NA
TetragonulaCarbonaria_002007	Down	Unbiased	Down	0.00361463	0.0020493	59.738	-0.0716479	0.51345	NA	NA	NA
TetragonulaCarbonaria_002008	Unbiased	Unbiased	Unbiased	0.00118933	0.000681757	2450.9	-0.0495065	0.278256	0.0157389	NA	NA
TetragonulaCarbonaria_002009	Up	Unbiased	Unbiased	0.0029269	0.00157985	1451.9	-0.121421	0.589545	0.199319	NA	NA
TetragonulaCarbonaria_002010	Unbiased	Unbiased	Unbiased	0.00353059	0.0021565	518.931	-0.138992	0.390408	0.211172	NA	NA
TetragonulaCarbonaria_002011	Up	Unbiased	Unbiased	0.00296561	0.00205855	151.764	-0.0366921	0.443724	NA	NA	NA
TetragonulaCarbonaria_002014	Down	Down	Unbiased	0.00401694	0.00147358	1912.9	0.0443894	0.762883	NA	NA	NA
TetragonulaCarbonaria_002015	Unbiased	Unbiased	Unbiased	0.00594575	0.00232293	74.545	0.00735841	0.81273	NA	NA	NA
TetragonulaCarbonaria_002016	Unbiased	Unbiased	Unbiased	0.00482552	0.0017251	195.599	0.0145694	0.581505	NA	NA	NA
TetragonulaCarbonaria_002017	Unbiased	Unbiased	Unbiased	0.00139631	0.00108193	419.961	-0.0332991	0.416256	0.0171417	NA	NA
TetragonulaCarbonaria_002018	Unbiased	Unbiased	Unbiased	0.00418643	0.0012962	401.967	-0.000880094	0.535977	0.0121695	NA	NA
TetragonulaCarbonaria_002019	Up	Unbiased	Unbiased	0.00125002	0.000154899	2097.9	-0.0567338	0.558445	0.0175438	NA	NA
TetragonulaCarbonaria_002020	Up	Unbiased	Unbiased	0.00145379	0.00168417	343.007	-0.101856	-0.0101257	NA	NA	NA
TetragonulaCarbonaria_002022	Up	Unbiased	Up	0.00255679	0.00212882	410.963	0.106898	0.132822	NA	NA	NA
TetragonulaCarbonaria_002026	Unbiased	Unbiased	Unbiased	0.00156848	0.00102784	3707.9	0.0861531	0.686906	NA	NA	NA
TetragonulaCarbonaria_002027	Down	Down	Unbiased	0.00461421	0.00258487	1107.9	-0.0782666	0.514115	NA	NA	NA
TetragonulaCarbonaria_002028	Unbiased	Unbiased	Unbiased	0.00165173	0.000898588	2051.9	-0.0575191	0.520739	0.233059	NA	NA
TetragonulaCarbonaria_002029	Down	Unbiased	Down	0.00168139	0.00137317	788.9	-0.129958	0.265633	NA	NA	NA
TetragonulaCarbonaria_002030	Down	Unbiased	Unbiased	0.00485534	0.00225569	1788.55	-0.0844053	0.801906	NA	NA	NA
TetragonulaCarbonaria_002031	Unbiased	Unbiased	Unbiased	0.00183398	0.00116927	1484.9	-0.0780651	0.511844	NA	NA	NA
TetragonulaCarbonaria_002032	Unbiased	Unbiased	Unbiased	0.00308106	0.00163687	938.9	-0.0518211	0.567352	0.0246584	NA	NA
TetragonulaCarbonaria_002033	Unbiased	Unbiased	Down	0.00395745	0.00262108	2018.9	-0.0278723	0.523777	NA	NA	NA
TetragonulaCarbonaria_002034	Unbiased	Unbiased	Down	0.00728178	0.00231468	35.396	0.0523654	0.25607	NA	NA	NA
TetragonulaCarbonaria_002035	Down	Unbiased	Down	0.00400457	0.00248263	342.008	-0.0574043	0.641297	NA	NA	NA
TetragonulaCarbonaria_002037	Unbiased	Unbiased	Unbiased	0.00232591	0.00044195	709.907	-0.08506	0.42487	0.108621	NA	NA
TetragonulaCarbonaria_002038	Unbiased	Down	Up	0.00492167	0.000818784	1485.9	-0.0224908	0.671404	0.148413	NA	NA
TetragonulaCarbonaria_002039	Unbiased	Unbiased	Unbiased	0.00145513	0.000980141	1130.9	0.00817057	-0.00967923	NA	NA	NA
TetragonulaCarbonaria_002041	Unbiased	Unbiased	Unbiased	0.00470477	0.00333905	50.837	-0.00434109	NA	NA	NA	NA
TetragonulaCarbonaria_002042	Down	Unbiased	Down	0.00346268	0.0013778	458.944	0.00617741	0.701624	0.0288224	NA	NA
TetragonulaCarbonaria_002043	Down	Unbiased	Down	0.00601755	0.00423116	40.933	-0.0198936	0.0866629	NA	NA	NA
TetragonulaCarbonaria_002044	Up	Up	Unbiased	0.00254348	0.000914204	3004.9	-0.00682159	0.71212	0.0580457	NA	NA
TetragonulaCarbonaria_002045	Down	Unbiased	Unbiased	0.00261576	0.0022482	446.948	-0.0518376	0.184346	0.10521	NA	NA
TetragonulaCarbonaria_002046	Unbiased	Unbiased	Unbiased	0.00349149	0.000688376	938.9	-0.0506519	0.803682	0.0704211	NA	NA
TetragonulaCarbonaria_002047	Down	Down	Unbiased	0.00300567	0.00193256	808.9	-0.0384363	0.718556	0.218962	NA	NA
TetragonulaCarbonaria_002048	Unbiased	Unbiased	Unbiased	0.00353414	0.00204717	1172.9	0.0253636	0.462742	0.0471738	NA	NA
TetragonulaCarbonaria_002050	Unbiased	Unbiased	Unbiased	0.00492603	0.00277937	1028.9	0.0695463	0.708075	NA	NA	NA
TetragonulaCarbonaria_002051	Unbiased	Unbiased	Unbiased	0.00515152	0.00264415	1109.9	0.0530524	0.696631	NA	NA	NA
TetragonulaCarbonaria_002052	Unbiased	Down	Unbiased	0.00564035	0.00279528	1046.9	0.0483177	0.754507	NA	NA	NA
TetragonulaCarbonaria_002053	Up	Unbiased	Unbiased	0.00275442	0.00170357	1226.9	-0.0763472	0.723818	NA	NA	NA
TetragonulaCarbonaria_002054	Unbiased	Unbiased	Unbiased	0.00369867	0.00225698	677.912	-0.0541643	0.667193	NA	NA	NA
TetragonulaCarbonaria_002055	Unbiased	Unbiased	Unbiased	0.00240364	0.00159665	59.738	-0.0606386	0.392826	NA	NA	NA
TetragonulaCarbonaria_002056	Down	Down	Unbiased	0.00344053	0.00149383	1445.9	-0.0472258	0.785093	0.0224811	NA	NA
TetragonulaCarbonaria_002057	Unbiased	Unbiased	Unbiased	0.00365913	0.000748049	467.943	-0.020908	0.584946	NA	NA	NA
TetragonulaCarbonaria_002058	Unbiased	Unbiased	Unbiased	8.47673137238281e-05	0	52.148	0.0124764	NA	NA	NA	NA
TetragonulaCarbonaria_002059	Down	Down	Up	0.00418528	0.00351301	294.069	0.0776454	0.567894	0.0865144	NA	NA
TetragonulaCarbonaria_002060	Unbiased	Unbiased	Unbiased	0.0041174	0.00178568	1877.9	-0.0283826	0.79436	NA	NA	NA
TetragonulaCarbonaria_002061	Unbiased	Unbiased	Unbiased	0.0025167	0.000809405	1805.9	0.0201833	0.848698	0.0564571	NA	NA
TetragonulaCarbonaria_002062	Unbiased	Unbiased	Unbiased	0.001849	0.00131757	2651.9	-0.0100166	0.641817	0	NA	NA
TetragonulaCarbonaria_002063	Unbiased	Unbiased	Unbiased	0.00406219	0.00240598	3128.9	0.0251439	0.690962	NA	NA	NA
TetragonulaCarbonaria_002064	Unbiased	Unbiased	Unbiased	0.0042011	0.000910096	9856.9	0.0417684	0.691493	NA	NA	NA
TetragonulaCarbonaria_002065	Unbiased	Unbiased	Unbiased	0.00242893	0.00202062	304.052	0.0545484	0.291813	NA	NA	NA
TetragonulaCarbonaria_002066	Unbiased	Unbiased	Unbiased	0.0040221	0.000543071	758.9	0.105558	0.756035	NA	NA	NA
TetragonulaCarbonaria_002067	Unbiased	Unbiased	Unbiased	0.00392247	0.00109793	1508.9	0.13492	0.68617	NA	NA	NA
TetragonulaCarbonaria_002069	Unbiased	Unbiased	Unbiased	0.00470767	0.00172611	351.998	-0.00683409	0.839492	NA	NA	NA
TetragonulaCarbonaria_002070	Unbiased	Unbiased	Unbiased	0.00465352	0.00280776	1028.9	0.0280099	0.637919	NA	NA	NA
TetragonulaCarbonaria_002071	Down	Unbiased	Unbiased	0.0025542	0.00292824	315.038	0.0393267	0.316943	NA	NA	NA
TetragonulaCarbonaria_002072	Down	Unbiased	Down	0	0	59.738	-0.0140416	NA	NA	NA	NA
TetragonulaCarbonaria_002073	Down	Down	Unbiased	0.00429138	0.00113493	1031.9	0.0572282	0.664897	0.0885555	NA	NA
TetragonulaCarbonaria_002074	Down	Unbiased	Unbiased	0.00523338	0.0023166	1166.9	0.0943694	0.844753	NA	NA	NA
TetragonulaCarbonaria_002075	Unbiased	Down	Up	0.00395113	0.0018271	2528.9	0.100419	0.736344	NA	NA	NA
TetragonulaCarbonaria_002076	Unbiased	Unbiased	Unbiased	0.00262203	0.0016549	72.516	-0.0671156	0.0110789	NA	NA	NA
TetragonulaCarbonaria_002077	Down	Down	Unbiased	0.00328327	0.00219649	685.911	0.0129644	0.715774	NA	NA	NA
TetragonulaCarbonaria_002078	Unbiased	Unbiased	Unbiased	0.00505682	0.00258237	1013.9	0.0382492	0.733212	NA	NA	NA
TetragonulaCarbonaria_002079	Down	Down	Unbiased	0.00149254	0.0019959	198.556	0.0933944	0.413412	NA	NA	NA
TetragonulaCarbonaria_002080	Unbiased	Unbiased	Unbiased	0.00163396	0.00188137	129.168	0.00315041	NA	NA	NA	NA
TetragonulaCarbonaria_002081	Unbiased	Unbiased	Unbiased	0.00339978	0.00129243	1283.9	0.0370286	0.678712	0.117716	NA	NA
TetragonulaCarbonaria_002082	Unbiased	Unbiased	Unbiased	0.0008515	0.000328119	3710.9	-0.0804309	0.79796	0.127446	NA	NA
TetragonulaCarbonaria_002087	Down	Down	Unbiased	0.00454145	0.00168841	85.447	0.00894821	0.634378	NA	NA	NA
TetragonulaCarbonaria_002088	Unbiased	Up	Unbiased	0.00473669	0.00166102	665.912	0.0612513	0.732843	NA	NA	NA
TetragonulaCarbonaria_002089	Unbiased	Unbiased	Unbiased	0.00369576	0.00162082	926.9	0.027328	0.62274	0.116428	NA	NA
TetragonulaCarbonaria_002090	Up	Up	Unbiased	0.0047301	0.00150698	1220.9	0.0437127	0.755318	NA	NA	NA
TetragonulaCarbonaria_002091	Up	Up	Unbiased	0.00367092	3.14333612740989e-05	1730.9	0.0389659	0.76045	NA	NA	NA
TetragonulaCarbonaria_002092	Unbiased	Unbiased	Unbiased	0.00372131	0.0019092	419.961	0.031442	0.689165	NA	NA	NA
TetragonulaCarbonaria_002093	Up	Up	Unbiased	0.00330842	0.00208186	1202.9	-0.0880647	0.799914	NA	NA	NA
TetragonulaCarbonaria_002094	Up	Up	Unbiased	0.00143054	0.000450524	2816.9	0.00826955	0.862261	NA	NA	NA
TetragonulaCarbonaria_002095	Down	Down	Unbiased	0.00370299	0.00243259	545.921	0.00965191	0.682265	NA	NA	NA
TetragonulaCarbonaria_002096	Up	Unbiased	Up	0.00368	0.000782717	992.9	0.0259061	0.642675	NA	NA	NA
TetragonulaCarbonaria_002097	Unbiased	Unbiased	Unbiased	0.00349019	0.00259863	536.925	0.0464534	0.514918	NA	NA	NA
TetragonulaCarbonaria_002098	Unbiased	Unbiased	Down	0.00485521	0.0025874	42.487	0.0867979	NA	NA	NA	NA
TetragonulaCarbonaria_002100	Up	Unbiased	Up	0.00510223	0.00293113	1107.9	-0.0431921	0.787704	NA	NA	NA
TetragonulaCarbonaria_002101	Up	Unbiased	Up	0.0065034	0.00233721	607.912	0.00150941	0.895955	NA	NA	NA
TetragonulaCarbonaria_002102	Unbiased	Unbiased	Unbiased	0.00312629	0.00101049	463.943	-0.0267768	0.740957	NA	NA	NA
TetragonulaCarbonaria_002103	Unbiased	Unbiased	Unbiased	0.00160738	0.000840398	1064.9	-0.0977678	0.740957	0.049358	NA	NA
TetragonulaCarbonaria_002104	Up	Up	Unbiased	0.00292403	0.000974685	2491.9	-0.0929904	0.769179	NA	NA	NA
TetragonulaCarbonaria_002105	Up	Up	Unbiased	0.00267869	0.000828176	1010.9	-0.187555	0.755049	0.182536	NA	NA
TetragonulaCarbonaria_002106	Unbiased	Unbiased	Unbiased	0.00216735	0.000806421	3992.9	-0.0955889	0.62731	NA	NA	NA
TetragonulaCarbonaria_002107	Unbiased	Unbiased	Unbiased	0.00121614	0.00109498	259.159	-0.0702223	0.0668423	0.0445427	NA	NA
TetragonulaCarbonaria_002108	Unbiased	Up	Unbiased	0.000362565	0.000301833	112.914	-0.11803	NA	0	NA	NA
TetragonulaCarbonaria_002109	Unbiased	Unbiased	Unbiased	0.00133726	0.000610189	1226.9	-0.0254458	0.985254	0.00297753	NA	NA
TetragonulaCarbonaria_002110	Down	Down	Unbiased	0.00309291	0.00117403	434.954	0.0378936	0.425949	0.0436581	NA	NA
TetragonulaCarbonaria_002112	Down	Down	Unbiased	0.00314315	0.00201436	63.119	0.0889199	0.254672	NA	NA	NA
TetragonulaCarbonaria_002113	Unbiased	Down	Up	0.00339532	0.000602018	85.447	-0.00734559	0.489662	NA	NA	NA
TetragonulaCarbonaria_002114	Down	Down	Unbiased	0.0028639	0.00115722	1821.9	0.0878497	0.756958	0.0340593	NA	NA
TetragonulaCarbonaria_002115	Up	Down	Up	0.000114774	0.000227699	72.516	-0.0943886	NA	NA	NA	NA
TetragonulaCarbonaria_002116	Unbiased	Unbiased	Unbiased	0.00342626	0.00139521	437.952	0.0641254	0.600722	NA	NA	NA
TetragonulaCarbonaria_002119	Unbiased	Unbiased	Unbiased	0.00316063	0.00152144	282.098	0.0549694	0.390221	0.026639	NA	NA
TetragonulaCarbonaria_002120	Unbiased	Down	Up	0.000112776	0	359.992	0.0942754	NA	NA	NA	NA
TetragonulaCarbonaria_002121	Up	Up	Unbiased	0.00252979	0.0011141	2750.9	-0.0908435	0.756353	NA	NA	NA
TetragonulaCarbonaria_002123	Unbiased	Unbiased	Unbiased	0.00289264	0.000714123	216.365	0.0114124	0.985323	NA	NA	NA
TetragonulaCarbonaria_002129	Unbiased	Unbiased	Unbiased	0.00241427	0.000515077	234.247	0.0821419	0.519682	NA	NA	NA
TetragonulaCarbonaria_002131	Unbiased	Unbiased	Unbiased	0.0036038	0.00196167	1028.9	0.100115	0.689127	NA	NA	NA
TetragonulaCarbonaria_002132	Unbiased	Unbiased	Unbiased	0.00434476	0.000579579	1069.9	0.00642491	0.909375	NA	NA	NA
TetragonulaCarbonaria_002133	Down	Unbiased	Down	0.00222918	0.00108007	64.918	0.125766	0.971469	NA	NA	NA
TetragonulaCarbonaria_002134	Unbiased	Down	Up	0.00135475	0	285.091	0.149058	0.851922	NA	NA	NA
TetragonulaCarbonaria_002135	Unbiased	Unbiased	Up	0.00277698	0.00162343	1619.9	0.0140196	0.758539	NA	NA	NA
TetragonulaCarbonaria_002136	Unbiased	Unbiased	Unbiased	0.00346284	0.00239974	1118.9	0.104443	0.567528	NA	NA	NA
TetragonulaCarbonaria_002137	Up	Unbiased	Up	0.00409716	0.00171587	38.389	0.107181	0.638457	NA	NA	NA
TetragonulaCarbonaria_002138	Unbiased	Down	Up	0.00144531	0.00180434	219.337	0.0471124	NA	NA	NA	NA
TetragonulaCarbonaria_002139	Down	Down	Unbiased	0.00332673	0.00164048	2093.9	0.0442456	0.66286	NA	NA	NA
TetragonulaCarbonaria_002140	Up	Unbiased	Unbiased	0.0040551	0.00196361	712.907	0.0856782	0.637802	NA	NA	NA
TetragonulaCarbonaria_002141	Up	Unbiased	Unbiased	0.00281132	0.00130316	3500.9	0.0266794	0.479626	0.059713	NA	NA
TetragonulaCarbonaria_002142	Down	Down	Unbiased	0.00312122	0.00191866	446.948	0.0317536	0.640249	NA	NA	NA
TetragonulaCarbonaria_002143	Down	Unbiased	Unbiased	0.00282926	0.00168921	428.957	-0.0393378	0.186188	NA	NA	NA
TetragonulaCarbonaria_002144	Down	Down	Unbiased	0.00383633	0.00074771	324.027	0.0364471	0.874989	NA	NA	NA
TetragonulaCarbonaria_002145	Up	Down	Up	0.00335363	0.00105221	2000.9	-0.101241	0.767632	NA	NA	NA
TetragonulaCarbonaria_002146	Unbiased	Down	Up	0.0031097	0.000982103	883.9	0.0476172	0.810499	0.290488	NA	NA
TetragonulaCarbonaria_002147	Down	Down	Down	0.00248573	0.000550866	619.59	-0.118407	0.746844	0.184995	NA	NA
TetragonulaCarbonaria_002149	Down	Unbiased	Down	0.00470785	0.00210537	389.972	0.0564488	0.780232	NA	NA	NA
TetragonulaCarbonaria_002151	Unbiased	Down	Unbiased	0.00485538	0.00214746	212.401	0.0730904	0.842034	NA	NA	NA
TetragonulaCarbonaria_002153	Up	Down	Up	0.00848462	0.00146246	506.935	0.0313609	0.912947	NA	NA	NA
TetragonulaCarbonaria_002154	Down	Down	Up	0.00729716	0.0026991	1412.9	0.0688311	0.778703	NA	NA	NA
TetragonulaCarbonaria_002156	Unbiased	Down	Unbiased	0.00270277	0.000830342	290.078	0.0273684	1	NA	NA	NA
TetragonulaCarbonaria_002157	Unbiased	Down	Up	0.00537089	0.00182895	4435.9	0.0383922	0.540582	NA	NA	NA
TetragonulaCarbonaria_002159	Down	Down	Unbiased	0.00217139	0.000909664	1019.9	0.0226291	0.277467	NA	NA	NA
TetragonulaCarbonaria_002160	Down	Down	Up	0.00426636	0.00257265	2026.9	0.0789811	0.713493	NA	NA	NA
TetragonulaCarbonaria_002162	Unbiased	Unbiased	Unbiased	0.00641704	0.0034398	162.341	0.0574329	0.985254	NA	NA	NA
TetragonulaCarbonaria_002163	Unbiased	Unbiased	Unbiased	0.00717999	0.00256102	117.353	0.00438741	0.857274	NA	NA	NA
TetragonulaCarbonaria_002164	Unbiased	Unbiased	Unbiased	0.00799004	0.00220968	385.972	-0.0748206	0.639235	NA	NA	NA
TetragonulaCarbonaria_002165	Unbiased	Unbiased	Up	0.00390916	0.00135241	258.162	0.0210301	0.644063	NA	NA	NA
TetragonulaCarbonaria_002166	Down	Down	Up	0.00336132	0.00308782	896.9	0.0675124	0.708138	NA	NA	NA
TetragonulaCarbonaria_002167	Unbiased	Unbiased	Up	0.00461465	0.00204272	703.908	0.0494024	0.814647	NA	NA	NA
TetragonulaCarbonaria_002169	Unbiased	Unbiased	Unbiased	0.00459113	0.00141221	434.954	0.0632447	0.780601	NA	NA	NA
TetragonulaCarbonaria_002170	Unbiased	Unbiased	Unbiased	0.00491099	0.00101023	514.931	0.0219112	0.82512	NA	NA	NA
TetragonulaCarbonaria_002171	Up	Unbiased	Up	0.00401704	0.00305296	299.058	0.0818354	0.909923	NA	NA	NA
TetragonulaCarbonaria_002172	Unbiased	Down	Unbiased	0.00527101	0.0022561	1586.9	0.0901507	0.806606	NA	NA	NA
TetragonulaCarbonaria_002173	Up	Up	Unbiased	0.0042438	0.00190363	2039.9	0.0328713	0.807441	NA	NA	NA
TetragonulaCarbonaria_002204	Unbiased	Up	Unbiased	0.0019193	0.00134838	752.9	-0.112656	0.0700819	0.132638	NA	NA
TetragonulaCarbonaria_002205	Up	Unbiased	Unbiased	0.00151452	0.00120238	710.907	-0.0717498	NA	0.0239534	NA	NA
TetragonulaCarbonaria_002206	Unbiased	Unbiased	Unbiased	0.00229896	0.00138351	842.9	-0.150227	0.543253	0.239277	NA	NA
TetragonulaCarbonaria_002210	Down	Down	Unbiased	0.00456111	0.00230554	4367.9	0.0373539	0.424553	NA	NA	NA
TetragonulaCarbonaria_002211	Unbiased	Unbiased	Unbiased	0.00316685	3.98721727676014e-05	853.9	-0.0500113	0.888208	NA	NA	NA
TetragonulaCarbonaria_002212	Down	Down	Unbiased	0.0065974	0.00179831	353.997	0.0393477	0.7983	0.122034	NA	NA
TetragonulaCarbonaria_002213	Down	Unbiased	Unbiased	0.0029822	0.00231824	169.131	0.118599	0.508338	NA	NA	NA
TetragonulaCarbonaria_002214	Down	Down	Unbiased	0.00366328	0.00213253	530.925	0.102608	0.809977	NA	NA	NA
TetragonulaCarbonaria_002216	Down	Down	Unbiased	0.0048529	0.00226002	707.907	0.0639372	0.814638	NA	NA	NA
TetragonulaCarbonaria_002217	Down	Down	Unbiased	0.00370574	0.000979123	530.925	0.0882627	0.845432	NA	NA	NA
TetragonulaCarbonaria_002219	Unbiased	Unbiased	Unbiased	0.0053058	0.00149513	611.912	0.105574	0.785067	NA	NA	NA
TetragonulaCarbonaria_002220	Unbiased	Down	Unbiased	0.00342179	0.000100214	560.917	0.207977	0.728537	NA	NA	NA
TetragonulaCarbonaria_002222	Down	Unbiased	Unbiased	0.00051578	0.000847881	102.517	-0.0850016	NA	NA	NA	NA
TetragonulaCarbonaria_002223	Unbiased	Unbiased	Unbiased	0.00262876	0.00112211	692.911	0.0182799	0.904467	NA	NA	NA
TetragonulaCarbonaria_002225	Unbiased	Unbiased	Unbiased	0.00434317	0.00142456	917.9	0.0623754	0.802178	NA	NA	NA
TetragonulaCarbonaria_002226	Up	Unbiased	Unbiased	0.00385333	0.00247593	638.912	0.0150637	0.715753	NA	NA	NA
TetragonulaCarbonaria_002230	Unbiased	Down	Up	0.00389291	0.00126043	1122.9	0.0887232	0.783653	NA	NA	NA
TetragonulaCarbonaria_002232	Down	Unbiased	Unbiased	0.00498909	0.00155505	683.911	-0.0192071	0.768717	NA	NA	NA
TetragonulaCarbonaria_002237	Up	Unbiased	Unbiased	0.00443014	0.00197374	659.912	-0.0289426	0.876133	NA	NA	NA
TetragonulaCarbonaria_002240	Down	Down	Unbiased	0.00511643	0.00160094	1817.9	0.0312381	0.642934	NA	NA	NA
TetragonulaCarbonaria_002241	Down	Unbiased	Down	0.00476881	0.0020754	661.912	-0.0230541	0.768059	NA	NA	NA
TetragonulaCarbonaria_002243	Unbiased	Unbiased	Unbiased	0.00549847	0.00267975	713.907	0.0862904	0.774328	NA	NA	NA
TetragonulaCarbonaria_002256	Up	Unbiased	Up	0.00425368	0.00184863	1343.9	0.0689547	0.571247	NA	NA	NA
TetragonulaCarbonaria_002257	Down	Down	Unbiased	0.00313346	0.00299975	294.069	-0.0985086	0.0980402	NA	NA	NA
TetragonulaCarbonaria_002259	Unbiased	Unbiased	Unbiased	0.00473051	0.00217604	1427.9	0.0191667	0.533356	0.0296529	NA	NA
TetragonulaCarbonaria_002260	Unbiased	Unbiased	Unbiased	0.00354711	0.00110999	3347.9	0.00883051	0.64391	NA	NA	NA
TetragonulaCarbonaria_002261	Down	Unbiased	Down	0.00284082	0.000739907	52.148	-0.0211896	0.825555	NA	NA	NA
TetragonulaCarbonaria_002262	Unbiased	Unbiased	Unbiased	0.00135318	0.00169134	392.97	-0.0999646	0.517681	0.0935264	NA	NA
TetragonulaCarbonaria_002263	Up	Unbiased	Up	0.00252502	0.00156855	782.9	-0.154355	0.650451	NA	NA	NA
TetragonulaCarbonaria_002264	Up	Up	Unbiased	0.00310454	0.000216124	1287.9	0.0143754	0.935523	0.0260155	NA	NA
TetragonulaCarbonaria_002265	Up	Up	Unbiased	0.00550539	0.000978313	455.944	-0.103882	0.588411	0.0769435	NA	NA
TetragonulaCarbonaria_002266	Unbiased	Unbiased	Unbiased	0.00434056	0.00190183	476.942	-0.109434	0.756576	NA	NA	NA
TetragonulaCarbonaria_002267	Up	Unbiased	Unbiased	0.00430098	0.00103555	1493.9	-0.0010617	0.782922	NA	NA	NA
TetragonulaCarbonaria_002268	Down	Unbiased	Down	0.00531304	0.00342957	134.742	0.143667	0.678965	NA	NA	NA
TetragonulaCarbonaria_002269	Unbiased	Down	Unbiased	0.00611317	0.00396413	791.9	0.0332458	0.577983	NA	NA	NA
TetragonulaCarbonaria_002270	Unbiased	Unbiased	Unbiased	0.00928193	0.00641946	336.013	-0.0468341	0.700175	0	NA	NA
TetragonulaCarbonaria_002271	Unbiased	Unbiased	Unbiased	0.00529326	0.00200526	1061.9	0.00268557	0.765253	NA	NA	NA
TetragonulaCarbonaria_002273	Unbiased	Unbiased	Unbiased	0.00530141	0.00358029	1631.9	0.00637996	0.558895	0.0189452	NA	NA
TetragonulaCarbonaria_002274	Unbiased	Unbiased	Down	0.0081524	0.00375954	76.62	-0.1277	0.827634	0.0501113	NA	NA
TetragonulaCarbonaria_002275	Unbiased	Unbiased	Unbiased	0.00473339	0.0017351	2633.9	-0.0405508	0.539006	0.004211	NA	NA
TetragonulaCarbonaria_002276	Unbiased	Unbiased	Unbiased	0.00376925	0.00203178	356.995	-0.0622291	0.764192	NA	NA	NA
TetragonulaCarbonaria_002277	Unbiased	Unbiased	Unbiased	0.00259783	0.000611117	422.961	-0.0648166	0.244866	NA	NA	NA
TetragonulaCarbonaria_002278	Unbiased	Unbiased	Unbiased	0.00432924	0.00122273	2387.9	-0.0550081	0.708998	0.103077	NA	NA
TetragonulaCarbonaria_002279	Unbiased	Unbiased	Unbiased	0.00626976	0.00343831	1448.9	0.048798	0.704221	0.0246377	NA	NA
TetragonulaCarbonaria_002280	Unbiased	Unbiased	Down	0.00839766	0.0047014	1001.9	-0.0569991	0.689497	NA	NA	NA
TetragonulaCarbonaria_002281	Unbiased	Up	Unbiased	0.00569754	0.0015642	1022.9	-0.0615134	0.78945	NA	NA	NA
TetragonulaCarbonaria_002282	Unbiased	Unbiased	Unbiased	0.00289628	0.000774566	991.9	-0.128598	0.552621	NA	NA	NA
TetragonulaCarbonaria_002285	Down	Unbiased	Unbiased	0.00498757	0.00223269	4865.9	0.00228831	0.657406	NA	NA	NA
TetragonulaCarbonaria_002286	Unbiased	Unbiased	Unbiased	NA	NA	596.912	-0.000581094	NA	NA	NA	NA
TetragonulaCarbonaria_002287	Unbiased	Unbiased	Unbiased	0.00584108	0.000770853	1313.9	-0.0971165	0.433573	NA	NA	NA
TetragonulaCarbonaria_002288	Down	Unbiased	Unbiased	0.00309616	0.000217734	443.948	-0.00259309	NA	NA	NA	NA
TetragonulaCarbonaria_002289	Unbiased	Unbiased	Unbiased	0.00144389	0	1313.9	-0.0971165	NA	NA	NA	NA
TetragonulaCarbonaria_002290	Unbiased	Unbiased	Unbiased	NA	NA	596.912	-0.000581094	NA	NA	NA	NA
TetragonulaCarbonaria_002291	Unbiased	Unbiased	Unbiased	0.00209489	0.00074431	1890.9	-0.10071	NA	NA	NA	NA
TetragonulaCarbonaria_002292	Unbiased	Unbiased	Unbiased	0.00560053	0.00356219	1769.9	0.0462432	0.794683	0	NA	NA
TetragonulaCarbonaria_002293	Unbiased	Down	Up	0.00378773	0.000787449	1865.9	0.0367916	0.824836	NA	NA	NA
TetragonulaCarbonaria_002294	Down	Unbiased	Down	0.00655238	0.00115752	126.415	-0.0509364	0.770068	NA	NA	NA
TetragonulaCarbonaria_002295	Unbiased	Unbiased	Unbiased	0.00410875	0.000503463	1766.9	-0.0412319	0.798565	NA	NA	NA
TetragonulaCarbonaria_002296	Unbiased	Up	Unbiased	0.00402682	0.000308071	1684.9	-0.0741119	0.755893	0.123324	NA	NA
TetragonulaCarbonaria_002297	Unbiased	Unbiased	Unbiased	0.00383364	0	731.9	-0.0957086	0.840948	0.0233129	NA	NA
TetragonulaCarbonaria_002298	Unbiased	Unbiased	Unbiased	0.002889	0	731.9	-0.160914	0.761202	NA	NA	NA
TetragonulaCarbonaria_002299	Unbiased	Unbiased	Unbiased	0.00475549	0	470.943	-0.0771726	0.513286	0	NA	NA
TetragonulaCarbonaria_002300	Unbiased	Unbiased	Unbiased	0.00400858	0.0012955	3063.9	-0.0268996	0.818404	0.0124929	NA	NA
TetragonulaCarbonaria_002301	Unbiased	Unbiased	Unbiased	0.00456952	0.00233939	3188.9	-0.0102598	0.722468	0.0143008	NA	NA
TetragonulaCarbonaria_002302	Unbiased	Unbiased	Unbiased	0.00962155	0.00222095	437.952	-0.0135928	0.615589	NA	NA	NA
TetragonulaCarbonaria_002303	Unbiased	Unbiased	Unbiased	0.0101756	0.00751609	437.952	-0.0446121	0.453477	NA	NA	NA
TetragonulaCarbonaria_002304	Up	Up	Unbiased	0.00519687	0.00291854	536.925	-0.056452	0.754735	NA	NA	NA
TetragonulaCarbonaria_002305	Unbiased	Down	Unbiased	0.00540499	0.00265656	1829.9	-0.0343987	0.789013	0.0287323	NA	NA
TetragonulaCarbonaria_002306	Up	Up	Unbiased	0.00760983	0.00422873	4678.9	-0.0187488	0.7844	NA	NA	NA
TetragonulaCarbonaria_002307	Unbiased	Unbiased	Unbiased	0.00434318	0.000508485	5188.9	-0.107463	0.78216	1.29547618622202e-14	NA	NA
TetragonulaCarbonaria_002308	Unbiased	Unbiased	Unbiased	0.00305565	0.000926365	871.9	-0.147145	0.865632	0.131508	NA	NA
TetragonulaCarbonaria_002309	Unbiased	Unbiased	Unbiased	0.00415115	0.000658636	1547.9	-0.153289	0.674703	NA	NA	NA
TetragonulaCarbonaria_002310	Unbiased	Unbiased	Unbiased	0.00640411	0.00214462	1292.9	-0.0402955	0.891576	0	NA	NA
TetragonulaCarbonaria_002311	Unbiased	Unbiased	Down	0.00737862	0.00224516	85.447	-0.0663283	0.778458	0.0611797	NA	NA
TetragonulaCarbonaria_002312	Unbiased	Unbiased	Unbiased	0.00574065	0.00286883	689.911	-0.0647906	0.752992	0.113089	NA	NA
TetragonulaCarbonaria_002313	Up	Up	Unbiased	0.00473473	0.00222869	1895.9	-0.0614458	0.748987	NA	NA	NA
TetragonulaCarbonaria_002314	Up	Down	Up	0.00852827	0.000748971	172.057	-0.0819806	0.817861	NA	NA	NA
TetragonulaCarbonaria_002315	Unbiased	Unbiased	Unbiased	0.002586	0.00100456	1627.9	-0.0848635	0.664181	NA	NA	NA
TetragonulaCarbonaria_002316	Unbiased	Unbiased	Unbiased	0.00339101	0.00197578	1524.5	-0.0912584	0.642647	NA	NA	NA
TetragonulaCarbonaria_002317	Unbiased	Unbiased	Unbiased	0.00557249	0.0024421	890.9	-0.0636998	0.839494	0.0547817	NA	NA
TetragonulaCarbonaria_002318	Unbiased	Unbiased	Unbiased	0.00389077	0.000183942	1016.9	-0.0161411	0.813537	NA	NA	NA
TetragonulaCarbonaria_002319	Unbiased	Unbiased	Unbiased	0.00385696	0.00220487	989.9	-0.0178083	0.856087	0.0474028	NA	NA
TetragonulaCarbonaria_002320	Up	Up	Unbiased	0.00372036	0.00164159	2150.9	0.011088	0.801687	0.00907446	NA	NA
TetragonulaCarbonaria_002321	Unbiased	Unbiased	Unbiased	0.00477549	0.00283454	1898.9	-0.0268145	0.742504	0.0208171	NA	NA
TetragonulaCarbonaria_002322	Unbiased	Unbiased	Unbiased	0.00353257	0.00123166	673.242	-0.139907	0.523431	0.0453263	NA	NA
TetragonulaCarbonaria_002323	Unbiased	Unbiased	Unbiased	0.00316199	0.000901108	4466.9	-0.116101	0.769952	0	NA	NA
TetragonulaCarbonaria_002324	Unbiased	Unbiased	Unbiased	0.00430314	0.00140998	1568.9	-0.105854	0.686004	0.0492189	NA	NA
TetragonulaCarbonaria_002325	Down	Down	Unbiased	0.00668914	0.00294482	1606.9	-0.0332894	0.517073	0.0934342	NA	NA
TetragonulaCarbonaria_002326	Down	Down	Unbiased	0.00352372	0.00259215	842.9	-0.00258531	0.702191	0.0474898	NA	NA
TetragonulaCarbonaria_002327	Unbiased	Unbiased	Unbiased	0.00262079	0.00118391	1346.9	-0.0279223	0.791768	0.00457551	NA	NA
TetragonulaCarbonaria_002329	Unbiased	Unbiased	Unbiased	0.00582051	0.00363305	494.938	-0.0135846	0.619739	0.0257553	NA	NA
TetragonulaCarbonaria_002331	Unbiased	Unbiased	Unbiased	0.00442716	0.00178663	896.9	0.100744	0.556055	0.0449872	NA	NA
TetragonulaCarbonaria_002336	Unbiased	Unbiased	Unbiased	0.00159381	0	195.599	-0.127372	0.649015	0.202927	NA	NA
TetragonulaCarbonaria_002337	Up	Unbiased	Unbiased	0.00460497	0.00174939	5915.9	-0.0678975	0.601648	NA	NA	NA
TetragonulaCarbonaria_002338	Unbiased	Unbiased	Unbiased	0.00619048	0.00356431	52.148	0.0853734	0.649994	NA	NA	NA
TetragonulaCarbonaria_002339	Unbiased	Unbiased	Unbiased	0.00486507	0.00459486	282.098	0.0815461	0.501032	NA	NA	NA
TetragonulaCarbonaria_002340	Unbiased	Unbiased	Unbiased	0.00409594	0.00278843	9335.9	-0.0214725	0.612706	NA	NA	NA
TetragonulaCarbonaria_002341	Unbiased	Unbiased	Unbiased	0.00723415	0.00318302	751.9	-0.0729178	0.692224	NA	NA	NA
TetragonulaCarbonaria_002342	Down	Down	Unbiased	0.0040172	0.00275157	917.9	-0.0107056	0.798667	NA	NA	NA
TetragonulaCarbonaria_002343	Unbiased	Unbiased	Unbiased	0.00361452	0.00159519	377.976	-0.00706684	0.656426	0.0791867	NA	NA
TetragonulaCarbonaria_002344	Down	Down	Up	0.00324824	0.00149167	1604.9	-0.00487519	0.453341	NA	NA	NA
TetragonulaCarbonaria_002345	Down	Unbiased	Unbiased	0.00458623	0.00143657	4460.9	0.0329295	0.706711	NA	NA	NA
TetragonulaCarbonaria_002346	Unbiased	Unbiased	Unbiased	0.00574697	0.00197431	1559.9	-0.127712	0.832726	0.171423	NA	NA
TetragonulaCarbonaria_002347	Down	Unbiased	Down	0.00607029	0.00341326	120.963	-0.160535	0.722619	NA	NA	NA
TetragonulaCarbonaria_002348	Up	Up	Unbiased	0.00267465	0.00133036	599.912	-0.0987791	0.617163	0.0221575	NA	NA
TetragonulaCarbonaria_002349	Unbiased	Unbiased	Unbiased	0.00616903	0.00338262	270.131	-0.131214	0.599181	NA	NA	NA
TetragonulaCarbonaria_002350	Unbiased	Unbiased	Unbiased	0.00528733	0.000864564	1315.9	-0.138602	0.854398	0.218494	NA	NA
TetragonulaCarbonaria_002351	Unbiased	Unbiased	Unbiased	0.00497182	0.00116427	2327.9	-0.10148	0.713028	NA	NA	NA
TetragonulaCarbonaria_002352	Unbiased	Unbiased	Unbiased	0.00343708	0.000578761	518.931	-0.135246	0.675346	0.0409673	NA	NA
TetragonulaCarbonaria_002353	Unbiased	Up	Unbiased	0.00168726	0.000987128	1129.9	-0.113686	0.549261	0.0686346	NA	NA
TetragonulaCarbonaria_002354	Unbiased	Unbiased	Unbiased	0.00551926	0.0011772	641.912	-0.1543	0.740268	0.227878	NA	NA
TetragonulaCarbonaria_002355	Unbiased	Unbiased	Unbiased	0.00160012	0.000141263	1955.9	-0.0724186	0.823831	0.0309519	NA	NA
TetragonulaCarbonaria_002356	Up	Up	Unbiased	0.0037989	0.001601	1037.9	-0.0983208	0.638917	0.307467	NA	NA
TetragonulaCarbonaria_002357	Unbiased	Unbiased	Unbiased	0.00529697	0.00306377	353.997	-0.175757	0.758322	0.155143	NA	NA
TetragonulaCarbonaria_002358	Unbiased	Unbiased	Unbiased	0.00141261	0.00053465	638.912	-0.131237	0.380177	NA	NA	NA
TetragonulaCarbonaria_002359	Unbiased	Unbiased	Unbiased	0.00318684	0.00131358	1145.9	-0.0858079	0.670953	0.0949459	NA	NA
TetragonulaCarbonaria_002360	Up	Unbiased	Unbiased	0.00100766	0.000745002	392.97	0.0869384	NA	NA	NA	NA
TetragonulaCarbonaria_002361	Unbiased	Unbiased	Unbiased	0.00309976	0.00159335	968.9	-0.120934	0.571402	NA	NA	NA
TetragonulaCarbonaria_002362	Up	Unbiased	Unbiased	0.00283841	0.00134671	1136.9	-0.107081	0.75548	NA	NA	NA
TetragonulaCarbonaria_002363	Unbiased	Unbiased	Unbiased	6.49597713416049e-05	0	118.251	-0.0123356	0.698859	NA	NA	NA
TetragonulaCarbonaria_002364	Unbiased	Unbiased	Unbiased	0.00209313	0.000851282	6190.9	-0.0231514	0.698859	NA	NA	NA
TetragonulaCarbonaria_002365	Unbiased	Unbiased	Unbiased	0.0048595	0.00402859	461.944	-0.0599596	0.579284	NA	NA	NA
TetragonulaCarbonaria_002366	Up	Up	Unbiased	0.00286077	0.00135877	1277.9	0.0524561	0.585332	0.205764	NA	NA
TetragonulaCarbonaria_002367	Unbiased	Down	Unbiased	0.00265083	0.00113134	656.912	-0.000413594	0.801004	NA	NA	NA
TetragonulaCarbonaria_002368	Down	Unbiased	Unbiased	0.00491714	0.000880263	1336.9	-0.0397313	0.859623	NA	NA	NA
TetragonulaCarbonaria_002369	Unbiased	Unbiased	Unbiased	0.00169072	0.000879786	2464.9	-0.0442565	0.733214	NA	NA	NA
TetragonulaCarbonaria_002370	Unbiased	Unbiased	Unbiased	0.00241203	0.00158165	123.68	0.110492	NA	NA	NA	NA
TetragonulaCarbonaria_002373	Down	Unbiased	Down	0.00726712	0.00621359	32.623	0.109074	0.452177	NA	NA	NA
TetragonulaCarbonaria_002375	Unbiased	Unbiased	Unbiased	0.00343142	0.000955317	4850.9	0.128317	0.759496	NA	NA	NA
TetragonulaCarbonaria_002376	Unbiased	Unbiased	Unbiased	0.00014121	0	180.855	0.144703	NA	NA	NA	NA
TetragonulaCarbonaria_002377	Down	Down	Unbiased	0.00385113	0.00116636	1055.9	0.120335	0.781641	NA	NA	NA
TetragonulaCarbonaria_002378	Down	Down	Unbiased	0.00222104	0.000829978	964.9	0.0472844	0.359227	NA	NA	NA
TetragonulaCarbonaria_002379	Down	Down	Unbiased	0.00473774	0.000813933	1073.9	0.161689	0.870376	NA	NA	NA
TetragonulaCarbonaria_002380	Down	Down	Down	0.000570728	7.46268656716418e-05	76.62	-0.00878259	NA	NA	NA	NA
TetragonulaCarbonaria_002381	Unbiased	Unbiased	Unbiased	0.00357424	0.00168303	1686.9	-0.0241523	0.861388	0	NA	NA
TetragonulaCarbonaria_002382	Unbiased	Unbiased	Unbiased	0.0017824	0.000438133	413.962	-0.0540748	0.861388	0	NA	NA
TetragonulaCarbonaria_002383	Unbiased	Unbiased	Unbiased	0.00185449	0.000390553	1427.9	-0.0152882	0.712871	0.0174628	NA	NA
TetragonulaCarbonaria_002384	Down	Unbiased	Unbiased	0.00324088	0.000685477	115.566	-0.00446893	0.992701	NA	NA	NA
TetragonulaCarbonaria_002385	Unbiased	Unbiased	Unbiased	0.0049665	0.00237453	2036.9	0.0138364	0.872888	NA	NA	NA
TetragonulaCarbonaria_002386	Unbiased	Unbiased	Unbiased	0.0050985	0.00257583	59.738	0.0603924	0.51404	NA	NA	NA
TetragonulaCarbonaria_002387	Unbiased	Down	Up	0.0029975	0.00120513	4304.9	0.0561872	0.796212	NA	NA	NA
TetragonulaCarbonaria_002388	Unbiased	Down	Up	0.00187015	5.65482517642697e-05	204.484	-0.00170659	NA	NA	NA	NA
TetragonulaCarbonaria_002389	Down	Unbiased	Down	0	0	76.62	-0.0474726	NA	NA	NA	NA
TetragonulaCarbonaria_002390	Unbiased	Unbiased	Unbiased	0.00215272	0.000563688	112.914	0.0369889	0.887318	0	NA	NA
TetragonulaCarbonaria_002391	Up	Up	Unbiased	0.00127356	0.000456102	3092.9	-0.107765	0.886184	NA	NA	NA
TetragonulaCarbonaria_002392	Down	Unbiased	Unbiased	NA	0	30.375	-0.0348236	NA	NA	NA	NA
TetragonulaCarbonaria_002393	Unbiased	Unbiased	Unbiased	NA	0	131.946	-0.0890066	NA	NA	NA	NA
TetragonulaCarbonaria_002394	Down	Unbiased	Down	NA	NA	40.933	-0.0686486	NA	NA	NA	NA
TetragonulaCarbonaria_002395	Unbiased	Unbiased	Unbiased	NA	NA	40.933	-0.0686486	NA	NA	NA	NA
TetragonulaCarbonaria_002396	Unbiased	Unbiased	Unbiased	NA	NA	131.946	-0.0890066	NA	NA	NA	NA
TetragonulaCarbonaria_002397	Down	Unbiased	Down	NA	0	30.375	-0.0348236	NA	NA	NA	NA
TetragonulaCarbonaria_002398	Unbiased	Unbiased	Unbiased	0.00153742	0.000504337	437.952	-0.0902738	0.712871	NA	NA	NA
TetragonulaCarbonaria_002399	Unbiased	Unbiased	Unbiased	0.000677203	0.000307719	1856.9	-0.0709975	0.712871	0.0592465	NA	NA
TetragonulaCarbonaria_002400	Unbiased	Unbiased	Unbiased	0.00390216	0.0001342	981.9	-0.132814	0.825562	NA	NA	NA
TetragonulaCarbonaria_002401	Unbiased	Unbiased	Unbiased	0.00300366	0.00107344	451.219	-0.0949299	0.854788	0	NA	NA
TetragonulaCarbonaria_002402	Unbiased	Unbiased	Unbiased	0.00302253	0.000356144	659.912	-0.132238	0.854788	NA	NA	NA
TetragonulaCarbonaria_002403	Unbiased	Unbiased	Unbiased	0.00297601	0.000599935	605.912	-0.124445	0.854788	NA	NA	NA
TetragonulaCarbonaria_002404	Down	Unbiased	Unbiased	0.00208039	0.00140542	90.163	-0.0292626	0.854788	NA	NA	NA
TetragonulaCarbonaria_002405	Down	Down	Up	0.00567395	0.000910241	1443.74	-0.000378711	0.918466	NA	NA	NA
TetragonulaCarbonaria_002406	Unbiased	Unbiased	Unbiased	0.00196844	0.000561852	1417.9	-0.02642	0.809177	NA	NA	NA
TetragonulaCarbonaria_002407	Unbiased	Unbiased	Unbiased	0.00346296	0.000219212	1226.9	-0.028617	0.950453	NA	NA	NA
TetragonulaCarbonaria_002408	Unbiased	Unbiased	Unbiased	0.00268129	0.000957869	318.035	-0.0488653	0.803674	0.0139739	NA	NA
TetragonulaCarbonaria_002409	Unbiased	Unbiased	Unbiased	0.0059089	0.000349597	3073.75	-0.0162982	0.960008	NA	NA	NA
TetragonulaCarbonaria_002410	Down	Unbiased	Unbiased	0.00508139	0.000437111	1109.73	-0.027947	0.961983	NA	NA	NA
TetragonulaCarbonaria_002411	Down	Down	Down	0.00807472	0.00132468	183.796	-0.0272913	0.946778	0.0662233	NA	NA
TetragonulaCarbonaria_002412	Down	Unbiased	Down	0.00449346	0.000563562	1418.9	-0.0239782	0.909332	NA	NA	NA
TetragonulaCarbonaria_002414	Down	Down	Unbiased	0.00455474	0.000860772	1253.9	0.0360077	0.959757	NA	NA	NA
TetragonulaCarbonaria_002415	Unbiased	Unbiased	Unbiased	0.00256331	0.000248033	449.947	0.229979	1	NA	NA	NA
TetragonulaCarbonaria_002416	Down	Down	Unbiased	0.00333801	0.000576674	1538.9	0.0331864	0.947947	NA	NA	NA
TetragonulaCarbonaria_002417	Unbiased	Down	Unbiased	0.00318457	0.00139798	888.9	0.000111606	0.86767	NA	NA	NA
TetragonulaCarbonaria_002418	Down	Down	Unbiased	0.00476597	0.00135274	424.96	-0.0346216	0.941364	NA	NA	NA
TetragonulaCarbonaria_002419	Down	Down	Unbiased	0.0065169	0.000408922	588.914	-0.0152206	1	0.121955	NA	NA
TetragonulaCarbonaria_002420	Unbiased	Unbiased	Unbiased	0.00542924	0.000348661	776.9	-0.0453766	0.964787	0	NA	NA
TetragonulaCarbonaria_002421	Unbiased	Unbiased	Unbiased	0.00358031	0.000380163	1273.9	-0.0449337	0.768909	NA	NA	NA
TetragonulaCarbonaria_002422	Unbiased	Unbiased	Unbiased	0.00487459	0.000588233	851.9	-0.0469023	0.950012	NA	NA	NA
TetragonulaCarbonaria_002423	Unbiased	Down	Unbiased	0.0030156	0.000449519	1604.9	-0.034602	0.801724	NA	NA	NA
TetragonulaCarbonaria_002424	Unbiased	Unbiased	Unbiased	0.011284	0.00053159	1138.74	-0.0567391	0.917914	0	NA	NA
TetragonulaCarbonaria_002425	Unbiased	Unbiased	Unbiased	0.0050152	0.000764154	924.278	-0.0687344	0.997583	NA	NA	NA
TetragonulaCarbonaria_002426	Down	Unbiased	Down	0.00579582	0.0012606	107.653	-0.0535441	0.913407	NA	NA	NA
TetragonulaCarbonaria_002427	Unbiased	Unbiased	Down	0.00657242	0.0011533	502.938	0.0480374	0.975356	NA	NA	NA
TetragonulaCarbonaria_002428	Down	Unbiased	Down	0.00628407	0.00202216	300.056	0.0325534	0.85976	NA	NA	NA
TetragonulaCarbonaria_002429	Unbiased	Unbiased	Unbiased	0.00244579	0.00109235	1112.9	0.0074723	0.844731	NA	NA	NA
TetragonulaCarbonaria_002430	Down	Unbiased	Unbiased	0.00581939	0.00100583	234.247	-0.0234881	0.947302	NA	NA	NA
TetragonulaCarbonaria_002431	Down	Down	Unbiased	5.44044269659428e-05	0	36.768	0.116217	NA	NA	NA	NA
TetragonulaCarbonaria_002432	Unbiased	Unbiased	Unbiased	0.00593408	0.000693511	580.914	-0.0912376	0.836578	NA	NA	NA
TetragonulaCarbonaria_002433	Unbiased	Up	Down	0.00877322	0.000742242	345.005	-0.0878476	0.943641	0.134073	NA	NA
TetragonulaCarbonaria_002434	Unbiased	Unbiased	Unbiased	0.00325997	0.00117435	3594.9	-0.0847231	0.863861	NA	NA	NA
TetragonulaCarbonaria_002435	Down	Unbiased	Unbiased	0.00474311	0.000374918	659.912	-0.114699	0.626196	0.112773	NA	NA
TetragonulaCarbonaria_002436	Unbiased	Unbiased	Unbiased	0.00395807	0.00136476	9458.9	-0.0834778	0.827971	NA	NA	NA
TetragonulaCarbonaria_002437	Down	Down	Unbiased	0.003282	0.000707053	830.9	-0.078317	0.715078	NA	NA	NA
TetragonulaCarbonaria_002438	Unbiased	Unbiased	Up	0.00396338	0.00138253	3734.9	0.0114139	0.684298	0.107584	NA	NA
TetragonulaCarbonaria_002439	Down	Down	Unbiased	0.00252057	0.000172518	735.9	-0.0446546	0.620934	NA	NA	NA
TetragonulaCarbonaria_002440	Down	Down	Up	0.00325798	0.00119587	1631.9	0.0596761	0.871357	NA	NA	NA
TetragonulaCarbonaria_002441	Up	Unbiased	Up	6.41610258431446e-05	0	136.618	0.0586834	NA	NA	NA	NA
TetragonulaCarbonaria_002443	Down	Down	Up	0.00383676	0.0014035	1376.9	0.04154	0.683978	0.0866588	NA	NA
TetragonulaCarbonaria_002444	Unbiased	Down	Up	0.00878206	0.00423373	544.921	-0.0134921	0.769878	NA	NA	NA
TetragonulaCarbonaria_002445	Down	Down	Unbiased	0.00386498	0.00155802	1256.9	0.018676	0.516651	0.0414165	NA	NA
TetragonulaCarbonaria_002446	Unbiased	Unbiased	Unbiased	0.0023281	0.00127052	662.912	-0.0265489	0.956159	0.0266449	NA	NA
TetragonulaCarbonaria_002447	Unbiased	Unbiased	Unbiased	0.00350884	0.00189825	1301.9	-0.043322	0.532871	0.0924908	NA	NA
TetragonulaCarbonaria_002448	Unbiased	Up	Unbiased	0.00438084	0.00048134	434.954	-0.0970586	0.536304	NA	NA	NA
TetragonulaCarbonaria_002449	Unbiased	Up	Down	0	0	70.537	0.0252394	NA	NA	NA	NA
TetragonulaCarbonaria_002450	Unbiased	Unbiased	Unbiased	0.00617216	0.000894635	713.907	-0.0983101	0.83421	NA	NA	NA
TetragonulaCarbonaria_002451	Down	Down	Unbiased	0.00382225	0.0016546	1289.9	-0.00598584	0.452906	NA	NA	NA
TetragonulaCarbonaria_002452	Down	Unbiased	Down	0.00217484	0.00107628	866.9	-0.0186896	0.251715	0.0149059	NA	NA
TetragonulaCarbonaria_002454	Down	Down	Unbiased	0.00497284	0.00219528	683.911	0.041473	0.585438	NA	NA	NA
TetragonulaCarbonaria_002455	Unbiased	Unbiased	Unbiased	0.00240351	0.000845595	5015.9	-0.0488139	0.686926	NA	NA	NA
TetragonulaCarbonaria_002456	Unbiased	Unbiased	Unbiased	0.00232743	0.00190509	620.912	-0.0385753	0.925531	NA	NA	NA
TetragonulaCarbonaria_002457	Down	Unbiased	Down	0.00440993	0.00128971	258.162	-0.00998626	0.575042	NA	NA	NA
TetragonulaCarbonaria_002458	Down	Unbiased	Down	0.00520449	0.0013933	99.98	0.0591992	0.756811	NA	NA	NA
TetragonulaCarbonaria_002460	Unbiased	Down	Up	0.00363746	0.001569	303.053	0.00163441	0.657427	NA	NA	NA
TetragonulaCarbonaria_002461	Down	Down	Up	0.00531998	0.00398942	294.069	0.0227114	0.482194	NA	NA	NA
TetragonulaCarbonaria_002462	Down	Down	Unbiased	0.00552961	0.00190182	52.148	0.0195127	0.628368	NA	NA	NA
TetragonulaCarbonaria_002464	Unbiased	Unbiased	Unbiased	0	0	35.001	-0.00106059	NA	NA	NA	NA
TetragonulaCarbonaria_002465	Unbiased	Unbiased	Down	0.0022798	0.000186269	866.9	-0.114271	0.701723	NA	NA	NA
TetragonulaCarbonaria_002466	Unbiased	Unbiased	Unbiased	0.00297047	0.000624053	626.912	-0.140976	0.804834	0.0250986	NA	NA
TetragonulaCarbonaria_002467	Up	Up	Unbiased	0.00451113	0.000577442	953.9	-0.066361	0.717422	NA	NA	NA
TetragonulaCarbonaria_002468	Unbiased	Unbiased	Unbiased	0.00507319	0.0024632	3659.9	-0.104827	0.7225	NA	NA	NA
TetragonulaCarbonaria_002469	Unbiased	Unbiased	Unbiased	0.00390518	0.000996212	1847.9	-0.15858	0.707749	0	NA	NA
TetragonulaCarbonaria_002470	Unbiased	Unbiased	Unbiased	0.00327465	0.000805599	749.9	-0.0628686	0.375933	0.139402	NA	NA
TetragonulaCarbonaria_002471	Up	Unbiased	Unbiased	0.00327845	0.00146384	4836.9	0.0280208	0.765043	0.00143631	NA	NA
TetragonulaCarbonaria_002472	Unbiased	Unbiased	Unbiased	0.0059077	0.000908697	425.959	-0.0644682	0.763663	0.0194892	NA	NA
TetragonulaCarbonaria_002473	Unbiased	Up	Unbiased	0.00428648	0.00104377	638.912	-0.0588473	0.825613	0.237671	NA	NA
TetragonulaCarbonaria_002474	Down	Down	Unbiased	0.00465743	0.00172207	836.9	0.00334455	0.581228	0.0387024	NA	NA
TetragonulaCarbonaria_002475	Unbiased	Unbiased	Down	0.00392401	0.00146597	126.415	-0.00636409	0.550994	NA	NA	NA
TetragonulaCarbonaria_002476	Unbiased	Unbiased	Unbiased	0.00287298	0.00169981	1901.9	-0.0293429	0.708288	0.035091	NA	NA
TetragonulaCarbonaria_002477	Up	Up	Unbiased	0.00446863	0.0018629	977.9	-0.0964366	0.517528	0	NA	NA
TetragonulaCarbonaria_002478	Unbiased	Unbiased	Unbiased	0.00414784	0.00105937	740.9	-0.0612861	0.750943	0.0305758	NA	NA
TetragonulaCarbonaria_002479	Unbiased	Unbiased	Unbiased	0.00348432	0.000732584	1107.9	-0.0799901	0.705084	NA	NA	NA
TetragonulaCarbonaria_002480	Unbiased	Unbiased	Unbiased	0.0017527	0.000361987	827.9	-0.0225658	0.51045	0.217122	NA	NA
TetragonulaCarbonaria_002481	Down	Unbiased	Unbiased	0.00501202	0.0019615	2622.9	-0.0469928	0.637552	NA	NA	NA
TetragonulaCarbonaria_002482	Down	Down	Unbiased	0.00351458	0.00229979	1130.9	-0.0611616	0.615755	0.0615446	NA	NA
TetragonulaCarbonaria_002483	Unbiased	Unbiased	Unbiased	0.00347004	0.000914613	2825.9	-0.105749	0.868913	0.0735747	NA	NA
TetragonulaCarbonaria_002484	Unbiased	Unbiased	Unbiased	0.00610663	0.00172024	234.247	-0.0209506	0.816367	NA	NA	NA
TetragonulaCarbonaria_002486	Unbiased	Unbiased	Down	0.00502053	0.00120375	569.915	0.000707806	0.668467	NA	NA	NA
TetragonulaCarbonaria_002487	Unbiased	Unbiased	Unbiased	0.00427244	0.00161707	998.9	-0.0253218	0.595859	0.202908	NA	NA
TetragonulaCarbonaria_002488	Unbiased	Unbiased	Unbiased	0.00334499	0.00202268	1432.9	-0.0268986	0.752665	0.0177611	NA	NA
TetragonulaCarbonaria_002489	Unbiased	Up	Down	0.0038414	0.00227934	2999.9	-0.00336776	0.640323	NA	NA	NA
TetragonulaCarbonaria_002490	Unbiased	Up	Down	0.00776133	0.00420919	45.094	-0.0252001	0.673085	NA	NA	NA
TetragonulaCarbonaria_002491	Up	Up	Unbiased	0.0030356	0.00129525	1070.9	-0.0372015	0.702855	NA	NA	NA
TetragonulaCarbonaria_002492	Up	Up	Unbiased	0.00191563	0.00127633	321.031	-0.127728	0.550461	NA	NA	NA
TetragonulaCarbonaria_002493	Down	Unbiased	Unbiased	0.00360781	0.00123476	174.985	-0.0966833	0.89504	NA	NA	NA
TetragonulaCarbonaria_002494	Unbiased	Unbiased	Unbiased	0.00456087	0.00435663	99.98	-0.0667686	0.610588	NA	NA	NA
TetragonulaCarbonaria_002495	Down	Down	Unbiased	0.00297173	0.00149427	1814.9	0.106434	0.477273	0.0491699	NA	NA
TetragonulaCarbonaria_002500	Up	Down	Up	0.00198009	0.00247093	660.912	0.0949834	0.365586	NA	NA	NA
TetragonulaCarbonaria_002501	Down	Down	Unbiased	0.00540251	0.00125782	800.9	0.0150943	0.624754	NA	NA	NA
TetragonulaCarbonaria_002502	Down	Down	Unbiased	0.0038123	0.00128924	1225.9	0.0164319	0.774442	0.176986	NA	NA
TetragonulaCarbonaria_002503	Unbiased	Unbiased	Unbiased	0.00470259	0.00234018	518.931	0.0550562	0.436437	NA	NA	NA
TetragonulaCarbonaria_002504	Down	Down	Unbiased	0.00434729	0.00227767	515.931	0.0436617	0.478064	NA	NA	NA
TetragonulaCarbonaria_002505	Down	Down	Up	0.0026213	0.000965322	1508.9	0.0835404	0.35632	0.0257544	NA	NA
TetragonulaCarbonaria_002510	Unbiased	Unbiased	Unbiased	0.00491671	0.000980591	676.951	-0.102745	0.82739	0.00454349	NA	NA
TetragonulaCarbonaria_002511	Unbiased	Unbiased	Unbiased	0.00408869	0.00212913	1661.9	-0.0968983	0.787384	NA	NA	NA
TetragonulaCarbonaria_002512	Unbiased	Unbiased	Unbiased	0.00250704	0.00122091	3271.9	-0.0158307	0.736036	0.0216309	NA	NA
TetragonulaCarbonaria_002513	Unbiased	Unbiased	Unbiased	0.00578538	0.0036529	800.9	-0.131868	0.513256	NA	NA	NA
TetragonulaCarbonaria_002514	Up	Up	Unbiased	0.00451888	0.00161887	1115.9	-0.12079	0.618718	NA	NA	NA
TetragonulaCarbonaria_002515	Up	Up	Unbiased	0.00326	0.00266118	2254.9	-0.10228	0.51639	0.114817	NA	NA
TetragonulaCarbonaria_002516	Unbiased	Unbiased	Unbiased	0.0032226	0.00173316	1826.9	-0.0770486	0.769951	0.056371	NA	NA
TetragonulaCarbonaria_002517	Unbiased	Unbiased	Unbiased	0.00291701	0.00118813	1265.9	0.0172149	0.709745	NA	NA	NA
TetragonulaCarbonaria_002518	Down	Down	Unbiased	0.00257308	0.00115289	620.912	-0.107479	0.725424	0.15337	NA	NA
TetragonulaCarbonaria_002519	Unbiased	Unbiased	Unbiased	0.00505871	0.00132364	639.912	0.0313099	0.627936	NA	NA	NA
TetragonulaCarbonaria_002520	Unbiased	Unbiased	Unbiased	0.00382088	0.00122813	2672.9	0.0441452	0.763785	NA	NA	NA
TetragonulaCarbonaria_002522	Unbiased	Unbiased	Down	0.0123798	0.00480546	97.466	-0.0704216	0.76141	0	NA	NA
TetragonulaCarbonaria_002523	Up	Up	Unbiased	0.00503777	0.00277823	1503.9	0.0828031	0.660047	NA	NA	NA
TetragonulaCarbonaria_002525	Unbiased	Unbiased	Unbiased	0.00500346	0.00125757	1079.9	0.0790983	0.619764	7.90461531471438e-14	NA	NA
TetragonulaCarbonaria_002526	Unbiased	Unbiased	Unbiased	0.00601942	0.0029175	449.947	0.110746	0.503013	NA	NA	NA
TetragonulaCarbonaria_002527	Unbiased	Unbiased	Unbiased	0.00448006	0.00269819	743.9	0.064697	0.478881	NA	NA	NA
TetragonulaCarbonaria_002529	Up	Up	Unbiased	0.00465393	0.00362313	5669.9	0.0707496	0.383445	NA	NA	NA
TetragonulaCarbonaria_002532	Unbiased	Down	Unbiased	0.00421893	0.00178303	10277.9	0.0817118	0.58707	0.0168831	NA	NA
TetragonulaCarbonaria_002533	Down	Down	Unbiased	0.00231086	0.00034496	400.968	-0.104316	1	NA	NA	NA
TetragonulaCarbonaria_002534	Down	Down	Unbiased	0.00223408	0.00144097	1514.9	0.00347957	0.542376	0.23334	NA	NA
TetragonulaCarbonaria_002535	Down	Unbiased	Down	0.00396037	0.00219612	50.837	0.0643641	0.65124	NA	NA	NA
TetragonulaCarbonaria_002537	Up	Unbiased	Unbiased	0.00444122	0.00293215	1425.9	0.0494111	0.554432	NA	NA	NA
TetragonulaCarbonaria_002538	Unbiased	Unbiased	Unbiased	0.00508386	0.00367525	1427.9	0.0693031	0.373466	NA	NA	NA
TetragonulaCarbonaria_002539	Down	Down	Unbiased	0.00523437	0.00326307	976.9	0.00160591	0.546668	0.0685143	NA	NA
TetragonulaCarbonaria_002540	Down	Unbiased	Unbiased	0.00400322	0.0022869	2591.9	0.0672569	0.284553	NA	NA	NA
TetragonulaCarbonaria_002541	Unbiased	Unbiased	Unbiased	0.00656499	0.00304871	734.9	0.066496	0.858122	NA	NA	NA
TetragonulaCarbonaria_002542	Unbiased	Up	Unbiased	0.00397212	0.00287737	3002.9	0.0431078	0.585327	NA	NA	NA
TetragonulaCarbonaria_002543	Unbiased	Unbiased	Unbiased	0.00255942	0.00152432	2603.9	-0.0115434	0.529735	0	NA	NA
TetragonulaCarbonaria_002544	Up	Up	Unbiased	0.0030738	0.000405312	386.972	0.0615244	0.693975	NA	NA	NA
TetragonulaCarbonaria_002545	Unbiased	Unbiased	Unbiased	0.0044628	0.00261036	425.959	0.112466	0.457131	0.172054	NA	NA
TetragonulaCarbonaria_002546	Up	Unbiased	Up	0.00360308	0	210.42	0.0256384	0.663132	NA	NA	NA
TetragonulaCarbonaria_002547	Down	Unbiased	Down	0.00198165	0.000179932	458.944	0.0401674	0.681462	0.0912907	NA	NA
TetragonulaCarbonaria_002548	Unbiased	Unbiased	Unbiased	0.00513534	0.00132054	931.58	-0.110497	0.755684	NA	NA	NA
TetragonulaCarbonaria_002549	Unbiased	Unbiased	Unbiased	0.00288628	0.00132417	2076.9	-0.0727144	0.857513	0.0152276	NA	NA
TetragonulaCarbonaria_002550	Unbiased	Unbiased	Unbiased	0.00212663	0.00171616	177.915	0.00621741	0.634645	NA	NA	NA
TetragonulaCarbonaria_002553	Unbiased	Unbiased	Unbiased	0.00416115	0.001278	333.016	0.0221974	0.748388	NA	NA	NA
TetragonulaCarbonaria_002560	Down	Down	Down	0.00284136	0.00126461	300.056	0.1215	0.840062	NA	NA	NA
TetragonulaCarbonaria_002565	Down	Unbiased	Down	0.00405918	0.00147046	167.185	0.0926189	0.716847	NA	NA	NA
TetragonulaCarbonaria_002566	Down	Unbiased	Down	0.00491752	0.00180231	40.262	0.114279	0.869707	NA	NA	NA
TetragonulaCarbonaria_002567	Down	Unbiased	Down	0.00584966	0	27.365	0.0475044	1	NA	NA	NA
TetragonulaCarbonaria_002575	Unbiased	Unbiased	Unbiased	0.00205504	0.00156818	5672.9	-0.0380903	0.559893	NA	NA	NA
TetragonulaCarbonaria_002576	Down	Down	Unbiased	0.00417579	0.00279096	1136.9	0.0746124	0.593762	NA	NA	NA
TetragonulaCarbonaria_002577	Unbiased	Unbiased	Unbiased	0.0023868	0.00186686	1337.9	0.119354	0.516844	0.0959058	NA	NA
TetragonulaCarbonaria_002579	Unbiased	Unbiased	Unbiased	0.00425919	0.00254416	590.914	0.00804274	0.646625	NA	NA	NA
TetragonulaCarbonaria_002580	Down	Down	Up	0.00377656	0.00194782	2057.9	0.0032803	0.648155	NA	NA	NA
TetragonulaCarbonaria_002581	Unbiased	Unbiased	Unbiased	0.00465927	0.00293304	530.925	0.0190804	0.552931	NA	NA	NA
TetragonulaCarbonaria_002582	Unbiased	Unbiased	Unbiased	0.0039144	0.000877591	3211.9	0.0235171	0.68018	0.00537748	NA	NA
TetragonulaCarbonaria_002589	Up	Unbiased	Up	0.00220592	0.000686428	1232.9	0.13684	1	NA	NA	NA
TetragonulaCarbonaria_002592	Unbiased	Unbiased	Unbiased	0.00489627	0.00266301	670.912	0.0229564	0.587168	NA	NA	NA
TetragonulaCarbonaria_002602	Unbiased	Unbiased	Unbiased	0.00469968	0.00128498	1055.9	0.0331719	0.812481	NA	NA	NA
TetragonulaCarbonaria_002615	Unbiased	Unbiased	Unbiased	0.00480027	0.00261582	935.9	0.0486921	0.595694	NA	NA	NA
TetragonulaCarbonaria_002622	Unbiased	Unbiased	Unbiased	0.00119386	0.000473331	456.944	0.0315144	0.582186	NA	NA	NA
TetragonulaCarbonaria_002638	Unbiased	Unbiased	Unbiased	0.00475623	0.00234356	782.9	0.0258514	0.685696	NA	NA	NA
TetragonulaCarbonaria_002639	Up	Unbiased	Unbiased	0.00397933	0.00235407	4145.9	0.0626019	0.620092	NA	NA	NA
TetragonulaCarbonaria_002641	Down	Down	Unbiased	0.0035734	0.00100133	5723.9	0.0402009	0.622677	NA	NA	NA
TetragonulaCarbonaria_002642	Unbiased	Unbiased	Unbiased	0.00133438	0.000199952	1542.9	-0.153641	1	0.0288091	NA	NA
TetragonulaCarbonaria_002643	Unbiased	Unbiased	Unbiased	0.00264447	0.000150783	1895.9	-0.0734496	0.75463	0.0692816	NA	NA
TetragonulaCarbonaria_002644	Unbiased	Unbiased	Unbiased	0.00560471	0.00300757	533.925	-0.0913721	NA	NA	NA	NA
TetragonulaCarbonaria_002645	Up	Up	Unbiased	0.00582272	0.00179623	1634.9	-0.0200988	0.694782	NA	NA	NA
TetragonulaCarbonaria_002646	Unbiased	Unbiased	Up	0.000512609	0.000117172	1606.9	-0.0987703	NA	NA	NA	NA
TetragonulaCarbonaria_002647	Up	Unbiased	Unbiased	0.00231495	0.00126999	2558.9	-0.0537168	0.691834	0.0195808	NA	NA
TetragonulaCarbonaria_002648	Down	Unbiased	Unbiased	0.00522209	0.00119601	1361.9	-0.0402046	0.620576	0	NA	NA
TetragonulaCarbonaria_002649	Unbiased	Unbiased	Unbiased	0.00583198	0.00155093	339.009	0.0611649	0.721219	NA	NA	NA
TetragonulaCarbonaria_002650	Up	Unbiased	Up	0.00233413	0.0013699	64.918	-0.0630756	0.163982	NA	NA	NA
TetragonulaCarbonaria_002651	Up	Unbiased	Unbiased	0.00385015	0.00253696	4988.9	0.0464142	0.676552	NA	NA	NA
TetragonulaCarbonaria_002652	Up	Unbiased	Up	0.00352884	0.00117172	4802.9	0.104006	0.649817	NA	NA	NA
TetragonulaCarbonaria_002653	Unbiased	Unbiased	Unbiased	0.00599172	0.00179211	85.447	-0.0763106	1	NA	NA	NA
TetragonulaCarbonaria_002654	Unbiased	Unbiased	Unbiased	0.00385631	0.00169011	1636.9	-0.0330846	0.426811	NA	NA	NA
TetragonulaCarbonaria_002656	Unbiased	Unbiased	Unbiased	0.00360794	0.00249653	641.912	0.116541	0.624176	NA	NA	NA
TetragonulaCarbonaria_002657	Unbiased	Unbiased	Unbiased	0.00137585	0.00145037	1238.9	0.0303071	0.174224	NA	NA	NA
TetragonulaCarbonaria_002658	Down	Unbiased	Down	0.00420736	0.00132026	134.742	0.00959241	0.625111	NA	NA	NA
TetragonulaCarbonaria_002659	Unbiased	Unbiased	Up	0.00403356	0.00275119	56.524	-0.0413726	0.580665	NA	NA	NA
TetragonulaCarbonaria_002660	Up	Unbiased	Up	0.00448996	0.00218688	1514.9	0.0503833	0.761865	NA	NA	NA
TetragonulaCarbonaria_002661	Unbiased	Unbiased	Unbiased	0.00200808	0.00139443	2345.9	-0.133938	0.64212	0	NA	NA
TetragonulaCarbonaria_002662	Unbiased	Unbiased	Unbiased	0.00407137	0.00166445	600.912	-0.0861603	0.85651	0.0555198	NA	NA
TetragonulaCarbonaria_002663	Down	Down	Unbiased	0.00182564	0.000885543	284.094	-0.154824	0.909367	0	NA	NA
TetragonulaCarbonaria_002664	Unbiased	Unbiased	Unbiased	0.00167268	0.000995343	6020.9	-0.0757621	0.685762	0.0274201	NA	NA
TetragonulaCarbonaria_002665	Unbiased	Up	Unbiased	0.00602779	0.00186512	728.9	-0.184081	0.834487	0.0948592	NA	NA
TetragonulaCarbonaria_002666	Unbiased	Unbiased	Unbiased	0.00673825	0.00126443	345.005	-0.177555	0.867669	NA	NA	NA
TetragonulaCarbonaria_002667	Unbiased	Unbiased	Unbiased	0.0033439	0.000891909	1670.9	0.0475643	0.711471	NA	NA	NA
TetragonulaCarbonaria_002669	Down	Down	Unbiased	0.00914968	0.00683666	283.096	-0.00544109	0.63012	NA	NA	NA
TetragonulaCarbonaria_002670	Unbiased	Down	Up	0.00184695	0.00113562	919.9	-0.0329156	NA	NA	NA	NA
TetragonulaCarbonaria_002671	Unbiased	Unbiased	Unbiased	0.00397856	0.00307682	967.9	0.0257764	0.546227	NA	NA	NA
TetragonulaCarbonaria_002672	Unbiased	Unbiased	Unbiased	0.0025528	0.0014277	64.918	-0.00170659	0.439451	NA	NA	NA
TetragonulaCarbonaria_002673	Down	Down	Down	0.00399322	0.000735506	186.738	0.131868	0.70174	NA	NA	NA
TetragonulaCarbonaria_002677	Down	Unbiased	Down	0.00466929	0.00262708	231.261	0.0628354	0.243041	NA	NA	NA
TetragonulaCarbonaria_002678	Unbiased	Unbiased	Unbiased	0.00399564	0.00223706	825.9	0.0633974	0.741667	NA	NA	NA
TetragonulaCarbonaria_002679	Unbiased	Unbiased	Unbiased	0.00123876	0.000781898	157.522	0.113928	0.0268241	NA	NA	NA
TetragonulaCarbonaria_002680	Unbiased	Down	Up	0.00107339	0.00142301	356.995	0.0773284	NA	NA	NA	NA
TetragonulaCarbonaria_002681	Unbiased	Unbiased	Up	0.00313385	0.001403	1223.9	-0.0818339	0.240177	NA	NA	NA
TetragonulaCarbonaria_002682	Unbiased	Unbiased	Unbiased	0.00116921	0.000436976	3197.9	-0.0178412	0.430716	0.00908758	NA	NA
TetragonulaCarbonaria_002683	Unbiased	Unbiased	Unbiased	0.0044482	0.00190399	1334.9	-0.00155979	0.682567	NA	NA	NA
TetragonulaCarbonaria_002684	Down	Unbiased	Down	0.00504547	0.00141232	605.912	0.0690421	0.751104	NA	NA	NA
TetragonulaCarbonaria_002691	Down	Down	Unbiased	0.00196533	0.00180464	59.738	0.0345024	NA	NA	NA	NA
TetragonulaCarbonaria_002692	Down	Down	Unbiased	0.00452024	0.00196025	2399.9	0.0671557	0.567419	NA	NA	NA
TetragonulaCarbonaria_002693	Unbiased	Down	Up	0.0036493	0.00104818	95.005	-0.0448936	0.769587	NA	NA	NA
TetragonulaCarbonaria_002694	Down	Down	Unbiased	0.00240991	0.000576541	270.131	0.0508009	NA	NA	NA	NA
TetragonulaCarbonaria_002695	Unbiased	Unbiased	Unbiased	0.0033218	0.00251432	441.95	0.0277164	0.461737	NA	NA	NA
TetragonulaCarbonaria_002701	Unbiased	Unbiased	Unbiased	0.00605987	0.00447652	596.912	0.0530264	0.543511	NA	NA	NA
TetragonulaCarbonaria_002705	Unbiased	Unbiased	Unbiased	0.00395033	0.00195329	345.005	0.0938779	0.624656	NA	NA	NA
TetragonulaCarbonaria_002708	Unbiased	Unbiased	Unbiased	0.0045386	0.00204886	932.9	0.0198438	0.573074	NA	NA	NA
TetragonulaCarbonaria_002713	Up	Up	Unbiased	0.00271334	0.000908972	3464.9	-0.00918717	0.643923	NA	NA	NA
TetragonulaCarbonaria_002714	Unbiased	Down	Up	0.00277239	0.000650314	1115.9	-0.090835	0.6963	NA	NA	NA
TetragonulaCarbonaria_002715	Unbiased	Unbiased	Unbiased	0.00282672	0.000925179	731.9	-0.142741	0.639356	3.45138417206868e-13	NA	NA
TetragonulaCarbonaria_002716	Up	Up	Unbiased	0.00169799	0.000900389	2375.9	-0.156026	0.476435	NA	NA	NA
TetragonulaCarbonaria_002717	Unbiased	Unbiased	Unbiased	0.00254806	0.00180794	782.9	-0.172671	0.586545	0.201306	NA	NA
TetragonulaCarbonaria_002718	Unbiased	Unbiased	Unbiased	0.00216924	0.000759736	2273.9	0.0378824	0.77837	NA	NA	NA
TetragonulaCarbonaria_002720	Down	Unbiased	Down	0.00421423	0.00284234	61.388	-0.133783	0.542938	NA	NA	NA
TetragonulaCarbonaria_002721	Up	Unbiased	Unbiased	0.00313882	0.00125332	3728.9	0.0793979	0.63821	NA	NA	NA
TetragonulaCarbonaria_002722	Unbiased	Unbiased	Unbiased	0.000349413	0.000522733	105.067	0.0323704	NA	NA	NA	NA
TetragonulaCarbonaria_002723	Unbiased	Up	Unbiased	0.00306498	0.00158517	1440.9	-0.0873598	0.564819	0.137164	NA	NA
TetragonulaCarbonaria_002724	Up	Unbiased	Unbiased	0.00229192	0.00164982	2135.9	0.0323055	0.607981	NA	NA	NA
TetragonulaCarbonaria_002725	Down	Unbiased	Unbiased	0.00488158	0.00172178	422.961	0.0453702	0.8078	NA	NA	NA
TetragonulaCarbonaria_002726	Unbiased	Unbiased	Unbiased	0.00642821	0.00217924	524.928	-0.0762769	0.696178	0	NA	NA
TetragonulaCarbonaria_002727	Unbiased	Unbiased	Unbiased	0.00221688	0.00151987	2228.9	0.0677944	0.590218	NA	NA	NA
TetragonulaCarbonaria_002728	Up	Unbiased	Up	0.00579902	0.00386744	187.719	-0.0725451	0.634531	NA	NA	NA
TetragonulaCarbonaria_002729	Unbiased	Unbiased	Unbiased	0.00312356	0.00133091	2012.9	-0.0350176	0.816029	0.117642	NA	NA
TetragonulaCarbonaria_002732	Unbiased	Unbiased	Unbiased	0.00168645	0.00172366	1064.9	0.0392417	0.611132	0.0426119	NA	NA
TetragonulaCarbonaria_002733	Unbiased	Unbiased	Unbiased	0.00099907	0.000618621	1142.9	-0.00207731	0.855836	NA	NA	NA
TetragonulaCarbonaria_002734	Unbiased	Unbiased	Unbiased	0.00277179	0.000926048	97.466	0.0464539	0.817471	NA	NA	NA
TetragonulaCarbonaria_002735	Unbiased	Unbiased	Unbiased	0.00361249	0.00187841	476.942	0.0254521	0.694367	NA	NA	NA
TetragonulaCarbonaria_002736	Down	Unbiased	Down	0.00158525	0.00057815	500.938	0.00508574	0.778389	NA	NA	NA
TetragonulaCarbonaria_002737	Unbiased	Unbiased	Unbiased	0.00331862	0.000216568	1253.9	-0.126319	0.822225	0.00559311	NA	NA
TetragonulaCarbonaria_002738	Up	Up	Unbiased	0.00178315	0.00023348	1158.9	-0.138284	0.764585	NA	NA	NA
TetragonulaCarbonaria_002739	Unbiased	Unbiased	Unbiased	0.00249886	0.00151272	1554.9	-0.13431	0.658455	NA	NA	NA
TetragonulaCarbonaria_002740	Up	Up	Unbiased	0.00162428	0.00068191	2259.9	-0.0821866	0.722383	NA	NA	NA
TetragonulaCarbonaria_002741	Unbiased	Unbiased	Unbiased	0.00402818	0.00270373	41.705	0.0797254	0.646584	NA	NA	NA
TetragonulaCarbonaria_002742	Unbiased	Unbiased	Unbiased	0.00249626	0.000803103	584.914	0.0386099	0.970128	NA	NA	NA
TetragonulaCarbonaria_002750	Up	Unbiased	Unbiased	0.00419915	0.00279752	297.062	0.10605	0.636688	NA	NA	NA
TetragonulaCarbonaria_002752	Unbiased	Unbiased	Unbiased	0.00545652	0.00268036	1493.9	0.0439694	0.647129	NA	NA	NA
TetragonulaCarbonaria_002753	Unbiased	Unbiased	Unbiased	0.00551277	0.00389731	944.9	0.0138927	0.640059	NA	NA	NA
TetragonulaCarbonaria_002758	Up	Unbiased	Up	0.00598546	0.00197421	1182.9	0.0598349	0.629885	NA	NA	NA
TetragonulaCarbonaria_002759	Unbiased	Unbiased	Up	0.00527736	0.00277808	676.912	0.0476704	0.66892	NA	NA	NA
TetragonulaCarbonaria_002760	Down	Unbiased	Down	0.00407039	0.00336428	105.067	-0.110785	0.833169	NA	NA	NA
TetragonulaCarbonaria_002762	Unbiased	Down	Up	0.00752699	0.00355694	282.098	0.0531544	0.643862	NA	NA	NA
TetragonulaCarbonaria_002763	Down	Unbiased	Unbiased	0.00260732	0.00199531	61.388	-0.0216026	0.230636	NA	NA	NA
TetragonulaCarbonaria_002764	Unbiased	Unbiased	Unbiased	0.0044564	0.00211645	1037.9	0.0945214	0.502967	0.0296805	NA	NA
TetragonulaCarbonaria_002769	Unbiased	Unbiased	Unbiased	0.00469345	0.00186843	655.912	0.00866441	0.436121	NA	NA	NA
TetragonulaCarbonaria_002770	Unbiased	Unbiased	Unbiased	0.00408653	0.00211432	1362.9	0.0741754	0.653026	NA	NA	NA
TetragonulaCarbonaria_002771	Down	Unbiased	Unbiased	0.0033397	0.00101775	334.015	-0.0519596	0.774108	NA	NA	NA
TetragonulaCarbonaria_002775	Unbiased	Unbiased	Unbiased	0.00242304	0.000410105	905.9	-0.0804186	0.790169	0.0489716	NA	NA
TetragonulaCarbonaria_002776	Up	Up	Unbiased	0.00124717	0.00104561	3278.9	-0.175449	0.478322	NA	NA	NA
TetragonulaCarbonaria_002777	Up	Unbiased	Unbiased	0.00228362	0.000513534	755.9	-0.0788052	0.941618	NA	NA	NA
TetragonulaCarbonaria_002778	Down	Down	Unbiased	0.00268848	0.00135205	388.972	-0.1182	0.577507	0.317853	NA	NA
TetragonulaCarbonaria_002779	Down	Down	Unbiased	0.00351884	0.00204169	824.9	-0.0521071	0.758478	NA	NA	NA
TetragonulaCarbonaria_002780	Unbiased	Unbiased	Unbiased	0.00262383	0.00150539	1928.9	-0.132238	0.661715	NA	NA	NA
TetragonulaCarbonaria_002781	Up	Up	Unbiased	0.00141875	0.00126672	814.9	-0.188079	0.261999	0.309712	NA	NA
TetragonulaCarbonaria_002782	Up	Up	Unbiased	0.00370022	0.0014504	365.989	-0.141862	0.79529	NA	NA	NA
TetragonulaCarbonaria_002783	Up	Up	Unbiased	0.00252579	0.00219714	581.914	-0.0741884	0.426708	NA	NA	NA
TetragonulaCarbonaria_002784	Up	Up	Unbiased	0.00173304	0.00109893	1256.9	-0.165503	0.806664	0.0812241	NA	NA
TetragonulaCarbonaria_002785	Unbiased	Unbiased	Unbiased	0.00269403	0.000571452	336.013	-0.0480719	0.868967	0.0898474	NA	NA
TetragonulaCarbonaria_002786	Unbiased	Unbiased	Unbiased	0.00505639	0.00182971	386.972	0.0301429	0.609875	NA	NA	NA
TetragonulaCarbonaria_002787	Unbiased	Unbiased	Unbiased	0.00434281	0.00146979	9232.9	0.035879	0.645994	NA	NA	NA
TetragonulaCarbonaria_002788	Unbiased	Unbiased	Unbiased	0.00357595	0.000165035	759.818	-0.0866175	0.484999	0.0529062	NA	NA
TetragonulaCarbonaria_002789	Unbiased	Unbiased	Unbiased	0.00238773	0.00143846	1076.9	-0.162545	0.44352	0.191513	NA	NA
TetragonulaCarbonaria_002790	Up	Up	Unbiased	0.00241577	0.000696136	1481.9	-0.124409	0.673086	0.079337	NA	NA
TetragonulaCarbonaria_002791	Unbiased	Unbiased	Unbiased	0.00484507	0.00296238	4378.9	-0.0303281	0.539216	NA	NA	NA
TetragonulaCarbonaria_002792	Unbiased	Unbiased	Unbiased	0.00578016	0.000779975	1775.9	-0.00443243	0.653938	NA	NA	NA
TetragonulaCarbonaria_002793	Unbiased	Unbiased	Unbiased	0.00359174	0.00248774	564.916	-0.138954	0.245929	NA	NA	NA
TetragonulaCarbonaria_002794	Unbiased	Unbiased	Unbiased	0.00162011	0.000730916	3389.9	-0.0786241	0.415741	NA	NA	NA
TetragonulaCarbonaria_002795	Unbiased	Unbiased	Unbiased	0.00262181	0.00141458	1538.9	-0.111361	0.542028	0.0389464	NA	NA
TetragonulaCarbonaria_002796	Unbiased	Unbiased	Unbiased	0.00560809	0.00177681	240.216	-0.0632309	0.346716	0	NA	NA
TetragonulaCarbonaria_002797	Up	Up	Unbiased	0.00272097	0.00142955	1796.9	-0.13226	0.40748	0.151568	NA	NA
TetragonulaCarbonaria_002798	Unbiased	Up	Unbiased	0.00173879	0.000754018	926.9	0.0242689	0.47003	0.140879	NA	NA
TetragonulaCarbonaria_002799	Unbiased	Unbiased	Unbiased	0.00229107	0.00105165	5444.9	-0.11523	0.652755	NA	NA	NA
TetragonulaCarbonaria_002800	Unbiased	Unbiased	Unbiased	0.00355773	0.0011364	1664.9	-0.0440232	0.685598	NA	NA	NA
TetragonulaCarbonaria_002804	Unbiased	Unbiased	Unbiased	0.00397999	0.00225889	417.961	0.0217594	0.718464	NA	NA	NA
TetragonulaCarbonaria_002805	Unbiased	Unbiased	Unbiased	0.00203175	0.00116525	13426.9	-0.0522525	0.58789	NA	NA	NA
TetragonulaCarbonaria_002806	Unbiased	Unbiased	Unbiased	0.00121933	0.000905256	968.9	-0.0646565	0.58789	0.0116004	NA	NA
TetragonulaCarbonaria_002807	Unbiased	Down	Unbiased	0.00189724	0.000625076	622.912	-0.0917826	0.0796255	NA	NA	NA
TetragonulaCarbonaria_002808	Unbiased	Unbiased	Unbiased	0.00223629	0.00161979	1100.9	0.0430474	0.472011	NA	NA	NA
TetragonulaCarbonaria_002809	Unbiased	Unbiased	Unbiased	0.00280918	0.0017735	2369.9	-0.123485	0.570237	NA	NA	NA
TetragonulaCarbonaria_002810	Down	Unbiased	Down	0.00151747	0.00150734	410.963	-0.15392	0.163807	0.232877	NA	NA
TetragonulaCarbonaria_002811	Up	Unbiased	Unbiased	0.00330289	0.0022639	398.968	-0.0550729	0.661967	NA	NA	NA
TetragonulaCarbonaria_002816	Unbiased	Down	Up	0.0022851	0.00139877	914.9	0.0730141	0.657635	0.0351989	NA	NA
TetragonulaCarbonaria_002818	Unbiased	Unbiased	Unbiased	0.00212557	0.00158379	2714.9	-0.0875925	0.608666	NA	NA	NA
TetragonulaCarbonaria_002819	Unbiased	Unbiased	Unbiased	0.00344962	0.00221242	1646.9	-0.0542759	0.765653	0.11041	NA	NA
TetragonulaCarbonaria_002821	Unbiased	Unbiased	Unbiased	0.0048807	0.00326972	58.108	0.0182097	0.720298	NA	NA	NA
TetragonulaCarbonaria_002822	Down	Down	Unbiased	0.00364362	0.00233559	680.911	0.0630733	0.619061	0.0366421	NA	NA
TetragonulaCarbonaria_002823	Down	Down	Unbiased	0.00242798	0.000819381	1133.9	0.0431812	0.636945	NA	NA	NA
TetragonulaCarbonaria_002826	Unbiased	Unbiased	Unbiased	0.000732421	0.000298016	1721.9	0.136393	0.294176	NA	NA	NA
TetragonulaCarbonaria_002828	Down	Down	Down	0.00439606	0.00161633	160.411	0.0547782	0.806621	NA	NA	NA
TetragonulaCarbonaria_002830	Unbiased	Up	Unbiased	0.00222331	0.000904947	1166.9	-0.0150326	0.180017	0.180675	NA	NA
TetragonulaCarbonaria_002831	Up	Up	Unbiased	0.00178468	0.00120631	1040.9	-0.110364	0.840555	0	NA	NA
TetragonulaCarbonaria_002832	Unbiased	Unbiased	Unbiased	0.00162185	0.000774748	830.9	0.112275	0.445992	NA	NA	NA
TetragonulaCarbonaria_002833	Unbiased	Unbiased	Unbiased	0.00300587	0.00108028	756.9	0.0674727	0.566076	NA	NA	NA
TetragonulaCarbonaria_002836	Unbiased	Unbiased	Unbiased	0.00635401	0.00443437	303.053	0.0867804	0.308268	NA	NA	NA
TetragonulaCarbonaria_002840	Unbiased	Down	Up	0.00389353	0.00138691	2605.9	0.0808571	0.596673	NA	NA	NA
TetragonulaCarbonaria_002841	Unbiased	Down	Up	0.00289728	0.00133589	1408.9	0.0929324	0.867344	NA	NA	NA
TetragonulaCarbonaria_002842	Unbiased	Up	Down	0.00401626	0.0014466	1010.9	-0.0111413	0.809588	0	NA	NA
TetragonulaCarbonaria_002843	Down	Down	Unbiased	0.00484414	0.00124026	908.9	0.0353927	0.614187	NA	NA	NA
TetragonulaCarbonaria_002844	Up	Up	Unbiased	0.0040083	0.00128845	2060.9	-0.00233388	0.58038	NA	NA	NA
TetragonulaCarbonaria_002845	Unbiased	Unbiased	Unbiased	0.0061219	0.00373969	1514.9	0.00339418	0.692944	NA	NA	NA
TetragonulaCarbonaria_002847	Down	Unbiased	Down	0.00597966	0.00147078	222.314	0.0578259	0.68984	NA	NA	NA
TetragonulaCarbonaria_002849	Down	Unbiased	Down	0.00584657	0.00113259	312.04	0.0545189	0.472259	NA	NA	NA
TetragonulaCarbonaria_002850	Unbiased	Unbiased	Up	0.00541022	0.0027532	2443.9	0.0167655	0.704255	NA	NA	NA
TetragonulaCarbonaria_002851	Unbiased	Unbiased	Unbiased	0.00447892	0.00242179	180.855	-0.0349789	0.499203	NA	NA	NA
TetragonulaCarbonaria_002852	Down	Unbiased	Down	0.00316431	0.00100557	131.946	-0.0357286	0.33205	NA	NA	NA
TetragonulaCarbonaria_002853	Unbiased	Unbiased	Unbiased	0.00369624	0.00182554	1193.9	0.0456152	0.339745	NA	NA	NA
TetragonulaCarbonaria_002854	Up	Up	Unbiased	0.00269533	0.00142038	1300.9	-0.0457708	0.831676	0.0898041	NA	NA
TetragonulaCarbonaria_002855	Up	Up	Unbiased	0.00418602	0.00227258	1253.9	-0.12531	0.667091	NA	NA	NA
TetragonulaCarbonaria_002856	Unbiased	Unbiased	Unbiased	0.00478613	0.00159367	1019.9	-0.0549844	0.778721	0	NA	NA
TetragonulaCarbonaria_002859	Unbiased	Down	Up	0.00348962	0.00245249	3698.9	0.086671	0.567341	NA	NA	NA
TetragonulaCarbonaria_002860	Unbiased	Down	Up	0.00456147	0.00306834	285.091	-0.0642596	0.460911	NA	NA	NA
TetragonulaCarbonaria_002861	Unbiased	Unbiased	Unbiased	0.00356409	0.00255267	1188.9	-0.0884618	0.637579	NA	NA	NA
TetragonulaCarbonaria_002862	Unbiased	Unbiased	Unbiased	0.00450859	0.0029254	201.521	0.0478811	0.545303	NA	NA	NA
TetragonulaCarbonaria_002863	Unbiased	Unbiased	Unbiased	0.00182644	0.000508784	1241.9	-0.0412783	0.0963493	NA	NA	NA
TetragonulaCarbonaria_002864	Up	Unbiased	Unbiased	0.00108323	0.000605831	7342.9	-0.00663759	0.752669	NA	NA	NA
TetragonulaCarbonaria_002865	Down	Unbiased	Down	0	0	85.447	-0.0217136	NA	NA	NA	NA
TetragonulaCarbonaria_002869	Unbiased	Unbiased	Unbiased	0.00445386	0.00278895	1544.9	0.0298049	0.553657	NA	NA	NA
TetragonulaCarbonaria_002870	Unbiased	Unbiased	Unbiased	0.00263092	0.00175871	899.9	-0.104474	0.632824	0.128936	NA	NA
TetragonulaCarbonaria_002871	Unbiased	Unbiased	Down	0.00165351	0.000111739	102.517	-0.0176621	NA	NA	NA	NA
TetragonulaCarbonaria_002872	Unbiased	Unbiased	Unbiased	0.00861532	0.00281323	291.076	0.0387031	0.578541	NA	NA	NA
TetragonulaCarbonaria_002873	Down	Unbiased	Down	0.00474629	0.00282267	276.116	-0.048657	0.6401	NA	NA	NA
TetragonulaCarbonaria_002874	Unbiased	Down	Unbiased	0.00204481	0.00129364	12224.9	0.00499516	0.669497	NA	NA	NA
TetragonulaCarbonaria_002875	Unbiased	Unbiased	Unbiased	0.0043915	0.00261668	1823.9	0.0654526	0.655909	0	NA	NA
TetragonulaCarbonaria_002876	Unbiased	Unbiased	Unbiased	0.00233548	0.00145795	3331.9	-0.0564601	0.534793	NA	NA	NA
TetragonulaCarbonaria_002877	Unbiased	Unbiased	Unbiased	0.00343548	0.00289459	4574.9	0.0177178	0.561662	NA	NA	NA
TetragonulaCarbonaria_002882	Unbiased	Unbiased	Unbiased	0.00303631	0.00164381	110.265	0.0874034	NA	NA	NA	NA
TetragonulaCarbonaria_002883	Up	Unbiased	Up	0.00345876	0.00166117	1826.9	0.0636667	0.524228	0	NA	NA
TetragonulaCarbonaria_002884	Unbiased	Unbiased	Unbiased	0.00324274	0.00203807	282.098	0.0100757	0.63419	NA	NA	NA
TetragonulaCarbonaria_002885	Down	Unbiased	Unbiased	0.00141906	0.00105893	372.981	-0.0677346	NA	NA	NA	NA
TetragonulaCarbonaria_002886	Unbiased	Unbiased	Unbiased	0.00270573	0.00144206	85.447	-0.0625711	0.0271084	NA	NA	NA
TetragonulaCarbonaria_002887	Down	Unbiased	Down	0.00394742	0.00239539	85.447	-0.125162	NA	NA	NA	NA
TetragonulaCarbonaria_002888	Down	Unbiased	Down	0.00269831	0.000142572	157.522	-0.133566	NA	0.252608	NA	NA
TetragonulaCarbonaria_002889	Up	Up	Unbiased	0.00203688	0.00141856	2087.9	-0.0900816	0.686394	NA	NA	NA
TetragonulaCarbonaria_002890	Up	Up	Unbiased	0.00210698	0.00103847	505.936	0.0375664	0.825555	NA	NA	NA
TetragonulaCarbonaria_002892	Down	Down	Unbiased	0.00388501	0.0027301	634.912	0.126039	0.58104	NA	NA	NA
TetragonulaCarbonaria_002893	Unbiased	Unbiased	Unbiased	0.00257698	0.00201377	2612.9	0.0840625	0.629852	0.0302035	NA	NA
TetragonulaCarbonaria_002894	Unbiased	Unbiased	Unbiased	0.0027865	0.00125694	1355.9	-0.0109646	0.605269	0.00346291	NA	NA
TetragonulaCarbonaria_002895	Unbiased	Unbiased	Unbiased	0.00581428	0.00276133	780.9	-0.096394	0.627509	0.0878911	NA	NA
TetragonulaCarbonaria_002896	Unbiased	Unbiased	Unbiased	0.00406997	0.0026731	1322.9	-0.0561933	0.582947	0.0131423	NA	NA
TetragonulaCarbonaria_002897	Unbiased	Unbiased	Unbiased	0.00279704	0.00130279	5907.9	-0.0658652	0.706858	NA	NA	NA
TetragonulaCarbonaria_002898	Unbiased	Unbiased	Unbiased	0.00353436	0.0012268	7019.9	-0.0261941	0.724939	NA	NA	NA
TetragonulaCarbonaria_002899	Up	Up	Unbiased	0.0025762	0.000693962	3362.9	-0.0385541	0.784451	NA	NA	NA
TetragonulaCarbonaria_002900	Up	Up	Unbiased	0.0022014	0.000216919	977.9	-0.0931046	0.74976	NA	NA	NA
TetragonulaCarbonaria_002901	Up	Up	Unbiased	0.00167421	0.000284291	1386.9	-0.167116	0.749131	0	NA	NA
TetragonulaCarbonaria_002902	Unbiased	Unbiased	Unbiased	0.00466009	0.00186616	479.942	-0.180641	0.718031	NA	NA	NA
TetragonulaCarbonaria_002903	Unbiased	Unbiased	Unbiased	0.00339913	0.0010749	2280.58	-0.0958179	0.805968	0.109939	NA	NA
TetragonulaCarbonaria_002904	Unbiased	Unbiased	Unbiased	0.00326191	0.00182239	1943.9	-0.0586219	0.667368	0.0413734	NA	NA
TetragonulaCarbonaria_002905	Unbiased	Unbiased	Unbiased	0.00387738	0.000832181	866.9	-0.0500786	0.822419	0.00621636	NA	NA
TetragonulaCarbonaria_002906	Up	Up	Unbiased	0.00403312	0.000928232	4247.9	-0.15538	0.766702	0	NA	NA
TetragonulaCarbonaria_002907	Up	Up	Unbiased	0.00183083	0.00147208	1580.9	-0.0136826	0.647296	NA	NA	NA
TetragonulaCarbonaria_002908	Up	Unbiased	Unbiased	0.00245206	0.00156223	2166.9	-0.0431023	0.59571	0	NA	NA
TetragonulaCarbonaria_002909	Up	Unbiased	Unbiased	0.00188696	0.000562839	5994.9	-0.0313823	0.840152	0.0150665	NA	NA
TetragonulaCarbonaria_002910	Unbiased	Up	Down	0.00339878	0	536.925	-0.101675	0.81761	0.0540566	NA	NA
TetragonulaCarbonaria_002911	Unbiased	Unbiased	Unbiased	0.00240979	0.000281241	4147.9	-0.024485	0.881082	0.031545	NA	NA
TetragonulaCarbonaria_002912	Unbiased	Unbiased	Unbiased	0.00275432	0.000842588	437.952	-0.0593549	0.929147	0.0468376	NA	NA
TetragonulaCarbonaria_002913	Down	Unbiased	Down	0.00568714	0.00155195	41.705	-0.0416793	0.829219	0	NA	NA
TetragonulaCarbonaria_002914	Unbiased	Unbiased	Unbiased	0.00298103	0.00107261	3371.9	-0.0578654	0.580709	0.0288227	NA	NA
TetragonulaCarbonaria_002915	Unbiased	Unbiased	Unbiased	0.00334473	0.000803335	1319.9	-0.0920612	0.715582	0.0668964	NA	NA
TetragonulaCarbonaria_002916	Up	Up	Unbiased	0.00412412	0.000605754	2195.9	-0.098461	0.924733	NA	NA	NA
TetragonulaCarbonaria_002917	Down	Down	Unbiased	0.00362504	0.00160725	1835.9	-0.0369761	0.609381	NA	NA	NA
TetragonulaCarbonaria_002918	Down	Unbiased	Unbiased	0.00292871	0.00101065	962.9	-0.0285572	0.617949	0.0898911	NA	NA
TetragonulaCarbonaria_002919	Unbiased	Unbiased	Unbiased	0.00266693	0.00152071	1595.9	-0.0526876	0.586978	0.0491058	NA	NA
TetragonulaCarbonaria_002920	Down	Down	Up	0.00383261	0.00177641	339.009	0.0228177	0.768919	0.017977	NA	NA
TetragonulaCarbonaria_002921	Up	Unbiased	Unbiased	0.00290282	0.00188003	3050.9	-0.0212752	0.653599	0.0565956	NA	NA
TetragonulaCarbonaria_002922	Unbiased	Unbiased	Unbiased	0.00399634	0.00223551	536.925	0.049302	0.704717	NA	NA	NA
TetragonulaCarbonaria_002923	Down	Unbiased	Down	0.00534625	0.0021584	72.516	0.00973866	0.824641	NA	NA	NA
TetragonulaCarbonaria_002924	Unbiased	Up	Unbiased	0.000711747	0.0012277	151.764	0.0269744	NA	NA	NA	NA
TetragonulaCarbonaria_002925	Unbiased	Up	Unbiased	0.00435071	0.00257889	825.9	-0.0221551	0.641894	NA	NA	NA
TetragonulaCarbonaria_002926	Down	Unbiased	Down	0.00478107	0.00229328	446.948	-0.0343975	0.765017	NA	NA	NA
TetragonulaCarbonaria_002947	Unbiased	Unbiased	Down	0.00396127	0.000665548	315.038	0.0329104	0.568734	NA	NA	NA
TetragonulaCarbonaria_002948	Up	Unbiased	Unbiased	0.000706225	0.000899282	476.942	0.214217	0.0841257	NA	NA	NA
TetragonulaCarbonaria_002950	Unbiased	Up	Unbiased	0.00274777	0.00164504	228.276	0.10255	0.735078	NA	NA	NA
TetragonulaCarbonaria_002952	Unbiased	Unbiased	Unbiased	0.00332813	0.0015112	87.78	0.0558569	0.649403	NA	NA	NA
TetragonulaCarbonaria_002961	Unbiased	Unbiased	Unbiased	0.00352387	0.00191041	932.9	0.0827937	0.789245	NA	NA	NA
TetragonulaCarbonaria_002963	Unbiased	Unbiased	Unbiased	0.0036206	0.000906964	638.912	0.0327539	0.694559	NA	NA	NA
TetragonulaCarbonaria_002964	Up	Unbiased	Up	0.0025612	0.00123564	225.294	0.0868159	0.812526	NA	NA	NA
TetragonulaCarbonaria_002967	Down	Unbiased	Unbiased	0.00115604	0.000889108	395.968	0.127187	NA	NA	NA	NA
TetragonulaCarbonaria_002974	Up	Up	Unbiased	0.00407211	0.00206742	812.9	-0.0465486	0.571904	NA	NA	NA
TetragonulaCarbonaria_002976	Unbiased	Unbiased	Unbiased	0.00269308	0.00073777	99.98	0.112554	0.76289	NA	NA	NA
TetragonulaCarbonaria_002981	Down	Unbiased	Down	0.00134293	0.000629891	423.96	0.108861	NA	NA	NA	NA
TetragonulaCarbonaria_002983	Unbiased	Up	Unbiased	0.00320843	0.00167642	2426.9	-0.031904	0.594519	NA	NA	NA
TetragonulaCarbonaria_002984	Up	Up	Unbiased	0.00358119	0.00133905	666.912	-0.145606	0.522999	0.1537	NA	NA
TetragonulaCarbonaria_002985	Unbiased	Unbiased	Unbiased	0.00440505	0.000790225	1066.9	-0.111844	0.12001	0.0363185	NA	NA
TetragonulaCarbonaria_002986	Down	Unbiased	Unbiased	0.00247316	0.000382578	2720.9	0.0398051	0.703775	0.134485	NA	NA
TetragonulaCarbonaria_002987	Down	Down	Down	0.00347469	0.00264044	611.912	0.0614949	NA	NA	NA	NA
TetragonulaCarbonaria_002990	Unbiased	Down	Up	0.00794949	0.00278214	283.096	-0.0732611	0.827716	NA	NA	NA
TetragonulaCarbonaria_002991	Down	Down	Unbiased	0.00509287	0.0039403	59.738	-0.0205136	NA	NA	NA	NA
TetragonulaCarbonaria_002992	Unbiased	Unbiased	Unbiased	0.00405179	0.0018305	58.108	-0.0246556	0.417834	NA	NA	NA
TetragonulaCarbonaria_002993	Down	Down	Unbiased	0.00162943	0.00189159	1427.9	0.103725	0.586812	0	NA	NA
TetragonulaCarbonaria_002996	Down	Unbiased	Down	0.00358778	0.00187698	1439.9	0.10486	0.757829	NA	NA	NA
TetragonulaCarbonaria_002997	Up	Up	Unbiased	0.000988861	0.000552908	4614.9	-0.1166	0.722927	NA	NA	NA
TetragonulaCarbonaria_002998	Up	Up	Unbiased	0.00331694	0.000714281	7007.9	-0.055973	0.947637	NA	NA	NA
TetragonulaCarbonaria_002999	Unbiased	Unbiased	Unbiased	0.00328372	5.52742935638203e-05	476.942	-0.0816646	0.889871	0.105837	NA	NA
TetragonulaCarbonaria_003000	Down	Down	Unbiased	0.00194931	0.00072358	1549.9	-0.0698051	0.764486	0.101067	NA	NA
TetragonulaCarbonaria_003001	Unbiased	Unbiased	Unbiased	0.00199973	0.00034788	908.9	-0.0581816	0.978453	0	NA	NA
TetragonulaCarbonaria_003002	Unbiased	Unbiased	Unbiased	0.00331212	0.000972426	2108.9	-0.0136452	0.697083	NA	NA	NA
TetragonulaCarbonaria_003003	Unbiased	Unbiased	Unbiased	0.00338577	0.000891791	497.938	0.0475734	0.875766	0	NA	NA
TetragonulaCarbonaria_003004	Unbiased	Unbiased	Unbiased	0.00291303	0.00136357	3119.9	-0.0223057	0.573205	0.47057	NA	NA
TetragonulaCarbonaria_003005	Unbiased	Unbiased	Unbiased	0.00264622	0.000920283	605.912	-0.129108	0.661784	0.0331791	NA	NA
TetragonulaCarbonaria_003006	Unbiased	Unbiased	Unbiased	0.00416209	0.00171931	698.911	-0.13258	0.820876	NA	NA	NA
TetragonulaCarbonaria_003007	Up	Unbiased	Up	0.000497121	0.000559696	273.123	-0.106473	NA	0.0794558	NA	NA
TetragonulaCarbonaria_003008	Unbiased	Unbiased	Unbiased	0.00265308	0.00136548	1064.9	-0.0921219	0.767591	0.0998098	NA	NA
TetragonulaCarbonaria_003009	Unbiased	Unbiased	Unbiased	0.00273434	0.00087523	1496.9	-0.0331538	0.768598	NA	NA	NA
TetragonulaCarbonaria_003010	Unbiased	Unbiased	Unbiased	0.00445671	0.00229229	842.9	0.0479617	0.713088	NA	NA	NA
TetragonulaCarbonaria_003016	Unbiased	Unbiased	Unbiased	0.00483692	0.00194434	608.912	0.050302	0.694832	NA	NA	NA
TetragonulaCarbonaria_003018	Unbiased	Unbiased	Unbiased	0.00436507	0.00214623	1190.9	0.0282249	0.752678	NA	NA	NA
TetragonulaCarbonaria_003019	Unbiased	Unbiased	Unbiased	0.00216943	0.00294714	1040.9	-0.129977	0.361151	NA	NA	NA
TetragonulaCarbonaria_003020	Down	Unbiased	Down	0.00596394	0.00317348	118.251	-0.0964093	0.772672	NA	NA	NA
TetragonulaCarbonaria_003021	Up	Unbiased	Unbiased	0.00188206	0.000810742	491.939	-0.0580776	0.807285	0.0268528	NA	NA
TetragonulaCarbonaria_003022	Unbiased	Unbiased	Unbiased	0.00219676	0.000864612	1218.9	-0.121261	0.709516	0.132612	NA	NA
TetragonulaCarbonaria_003023	Up	Up	Unbiased	0.00180891	0.000840839	3038.9	-0.191985	0.569332	NA	NA	NA
TetragonulaCarbonaria_003024	Up	Unbiased	Unbiased	0.00227391	0.00142876	1934.9	-0.131686	0.636607	0.0916339	NA	NA
TetragonulaCarbonaria_003025	Unbiased	Unbiased	Unbiased	3.24675324675325e-05	6.49350649350649e-05	120.963	0.0328844	NA	NA	NA	NA
TetragonulaCarbonaria_003026	Unbiased	Unbiased	Unbiased	0.00385378	0.00182599	248.194	0.0583859	0.853634	NA	NA	NA
TetragonulaCarbonaria_003027	Unbiased	Unbiased	Unbiased	0.00120939	0.000302772	360.992	0.0731874	1	NA	NA	NA
TetragonulaCarbonaria_003028	Down	Down	Unbiased	0.00309367	0.000867078	585.914	0.0602764	0.64599	NA	NA	NA
TetragonulaCarbonaria_003029	Unbiased	Unbiased	Unbiased	0.00305443	0.000622406	968.9	0.114725	0.829547	NA	NA	NA
TetragonulaCarbonaria_003031	Unbiased	Unbiased	Unbiased	0.00332394	0.0019826	2120.9	0.0721114	0.654732	NA	NA	NA
TetragonulaCarbonaria_003032	Up	Up	Unbiased	0.00228606	0.000852521	243.207	0.0247757	0.76109	0.0717843	NA	NA
TetragonulaCarbonaria_003033	Down	Down	Unbiased	0.00402348	0.00129375	1664.9	0.00552012	0.780222	NA	NA	NA
TetragonulaCarbonaria_003034	Down	Unbiased	Down	0.00431538	0.00174989	76.62	-0.103757	0.537909	NA	NA	NA
TetragonulaCarbonaria_003035	Unbiased	Unbiased	Unbiased	0.00568331	0.00165266	1007.9	-0.025004	0.817551	NA	NA	NA
TetragonulaCarbonaria_003036	Unbiased	Unbiased	Unbiased	0.00207824	0.000462656	90.163	-0.0831429	0.460137	0.0491665	NA	NA
TetragonulaCarbonaria_003037	Down	Down	Unbiased	0.00337955	0.00106888	110.265	0.0940459	0.682132	NA	NA	NA
TetragonulaCarbonaria_003038	Unbiased	Down	Up	0.00364626	0.00191196	1313.9	-0.00804909	0.728669	NA	NA	NA
TetragonulaCarbonaria_003040	Unbiased	Unbiased	Unbiased	0.00503015	0.00263438	231.261	0.0727354	0.724942	NA	NA	NA
TetragonulaCarbonaria_003041	Up	Unbiased	Up	0.00276034	0.00191444	1065.9	-0.0675636	0.970709	NA	NA	NA
TetragonulaCarbonaria_003044	Unbiased	Unbiased	Unbiased	0.00191044	0.00122092	575.915	-0.0171746	0.328478	NA	NA	NA
TetragonulaCarbonaria_003045	Unbiased	Unbiased	Unbiased	0.00258171	0.000709716	3828.9	0.0430917	0.686636	NA	NA	NA
TetragonulaCarbonaria_003046	Up	Unbiased	Up	0.00309363	0.000351557	558.917	-0.000534594	0.782567	NA	NA	NA
TetragonulaCarbonaria_003048	Up	Up	Unbiased	0.00318992	0.00133827	467.943	0.0271354	0.894182	NA	NA	NA
TetragonulaCarbonaria_003049	Unbiased	Unbiased	Unbiased	0.00258451	0.0011437	732.9	0.1006	0.850559	NA	NA	NA
TetragonulaCarbonaria_003050	Unbiased	Unbiased	Unbiased	0.00477344	0.00138158	359.992	0.0190664	0.923275	NA	NA	NA
TetragonulaCarbonaria_003051	Down	Unbiased	Unbiased	0.00278096	0.00152577	453.945	-0.0249246	0.580045	NA	NA	NA
TetragonulaCarbonaria_003054	Unbiased	Unbiased	Unbiased	0.0035718	0.0014591	635.912	0.0492524	0.784092	NA	NA	NA
TetragonulaCarbonaria_003055	Unbiased	Down	Up	0.0018458	0.00134371	1018.9	0.175173	0.759565	NA	NA	NA
TetragonulaCarbonaria_003056	Unbiased	Unbiased	Unbiased	0.00350052	0.00186864	659.912	0.0328389	0.821092	NA	NA	NA
TetragonulaCarbonaria_003057	Unbiased	Unbiased	Unbiased	0.00115575	0.00128853	347.002	-0.0104871	NA	NA	NA	NA
TetragonulaCarbonaria_003058	Unbiased	Unbiased	Unbiased	0.0034857	0.00116028	783.9	-0.0532511	0.696955	NA	NA	NA
TetragonulaCarbonaria_003059	Unbiased	Unbiased	Unbiased	0.00405828	0.00190678	204.484	0.119024	0.716646	NA	NA	NA
TetragonulaCarbonaria_003060	Unbiased	Down	Up	0.000248222	0.000485924	102.517	0.0342394	NA	NA	NA	NA
TetragonulaCarbonaria_003062	Unbiased	Unbiased	Unbiased	0.00357174	0.00160096	1475.9	0.0939549	0.747878	NA	NA	NA
TetragonulaCarbonaria_003063	Up	Unbiased	Up	0.00136142	0.000152952	198.556	-0.0382406	NA	NA	NA	NA
TetragonulaCarbonaria_003064	Up	Up	Unbiased	0.00468265	0.00199573	2684.9	0.0632259	0.818993	NA	NA	NA
TetragonulaCarbonaria_003070	Unbiased	Unbiased	Down	0.00730687	0.00200213	452.946	-0.0168886	0.874439	NA	NA	NA
TetragonulaCarbonaria_003074	Unbiased	Up	Down	0.00296396	0.00168961	430.955	0.0515327	0.696135	NA	NA	NA
TetragonulaCarbonaria_003075	Up	Up	Unbiased	0.00284307	0.00113127	359.992	0.00175091	0.827522	NA	NA	NA
TetragonulaCarbonaria_003077	Up	Unbiased	Up	0.00399347	0.00162926	1063.9	0.0151989	0.812667	NA	NA	NA
TetragonulaCarbonaria_003085	Unbiased	Unbiased	Unbiased	0.000800636	0.00118263	1091.9	-0.0578086	0.304177	NA	NA	NA
TetragonulaCarbonaria_003086	Up	Unbiased	Unbiased	0.00193381	0.000793595	2504.9	-0.145429	0.826061	0.288657	NA	NA
TetragonulaCarbonaria_003087	Unbiased	Up	Unbiased	0.00153159	0.000865579	270.131	-0.0956363	0.712871	0.0650286	NA	NA
TetragonulaCarbonaria_003088	Up	Up	Unbiased	0.00034493	0.000640758	707.907	-0.0733703	NA	NA	NA	NA
TetragonulaCarbonaria_003089	Up	Up	Unbiased	0.000295272	6.7896686390235e-05	779.9	-0.125236	NA	NA	NA	NA
TetragonulaCarbonaria_003090	Unbiased	Unbiased	Unbiased	0.00307948	0.000421237	885.9	-0.123816	0.770525	0.0751783	NA	NA
TetragonulaCarbonaria_003091	Down	Unbiased	Down	0.00469453	0.00111823	157.522	0.0147247	0.753901	NA	NA	NA
TetragonulaCarbonaria_003093	Down	Down	Unbiased	0.00402795	0.000810883	368.985	0.0179704	0.859493	NA	NA	NA
TetragonulaCarbonaria_003094	Unbiased	Unbiased	Unbiased	0.00420984	0.00150291	440.951	0.0314639	0.892219	NA	NA	NA
TetragonulaCarbonaria_003095	Down	Down	Unbiased	0.00221599	0.0005379	4387.9	0.0867717	0.937112	NA	NA	NA
TetragonulaCarbonaria_003101	Down	Down	Unbiased	0.00366312	0.000268438	1598.9	0.0350214	0.682452	NA	NA	NA
TetragonulaCarbonaria_003117	Down	Unbiased	Unbiased	0.00198442	0.00124746	521.931	0.0628614	0.641881	NA	NA	NA
TetragonulaCarbonaria_003126	Unbiased	Unbiased	Unbiased	0.00298472	0.00132323	538.923	0.0762109	0.855504	NA	NA	NA
TetragonulaCarbonaria_003128	Unbiased	Unbiased	Unbiased	0.00451313	0.00180858	411.963	0.0551487	0.92763	NA	NA	NA
TetragonulaCarbonaria_003133	Down	Down	Unbiased	0.00237926	0.000465526	4098.9	0.082465	0.528097	NA	NA	NA
TetragonulaCarbonaria_003140	Unbiased	Unbiased	Unbiased	0.0014286	0.000925391	825.9	-0.00793799	0.74581	NA	NA	NA
TetragonulaCarbonaria_003141	Unbiased	Unbiased	Unbiased	0.00124901	0.000777659	2192.9	-0.171682	0.226733	NA	NA	NA
TetragonulaCarbonaria_003143	Down	Unbiased	Unbiased	0.0017156	0.000955415	267.136	-0.143069	0.184616	NA	NA	NA
TetragonulaCarbonaria_003144	Unbiased	Unbiased	Down	0.00289045	0.00189589	1506.9	-0.0627208	0.259141	NA	NA	NA
TetragonulaCarbonaria_003145	Up	Up	Unbiased	0.0018257	0.000270288	928.9	-0.0992368	0.956159	0.0690179	NA	NA
TetragonulaCarbonaria_003146	Unbiased	Unbiased	Unbiased	0.00326219	0.000526436	2021.9	-0.049891	0.793403	0.0248215	NA	NA
[truncated: 41,660 more rows]

[truncated: 1 more sheets: Table S10]
